# Supplementary material for: NUMT Confounding Biases Mitochondrial Heteroplasmy Calls in Favor of the Reference Allele
Source: Front Cell Dev Biol. 2019 Sep 25;7:201. doi: 10.3389/fcell.2019.00201 (PMC6773831; doi:10.3389/fcell.2019.00201)
Supplement: Supplementary file 2 [file Table_1.XLSX]

## Sheet: Supplementary Table 1
Supplementary Table 1 Coverage when aligning mutated mitochondrial DNA reads (coverage-alt), compared to the reference allele (coverage-ref). Alternative alleles were introduced in silico one-at-a-time into the reference mitochondrial genome, rCRS. Single and paired-end fragments were generated and aligned using bwa mem. The coverage at the mutated position (chrM) was retrieved using samtools dep…
			100bp single-end			150bp single-end			300bp single-end			100bp paired-end			150bp paired-end			300bp paired-end
Variant	Chr	Position	coverage-alt	coverage-ref	percloss	coverage-alt	coverage-ref	percloss	coverage-alt	coverage-ref	percloss	coverage-alt	coverage-ref	percloss	coverage-alt	coverage-ref	percloss	coverage-alt	coverage-ref	percloss
1009T	chrM	1009	87	100	13	137	150	8.66667	300	300	0	200	202	0.990099	298	302	1.3245	601	601	0
1018A	chrM	1018	74	100	26	124	150	17.3333	300	300	0	200	201	0.497512	299	302	0.993377	601	600	-0.166667
1018C	chrM	1018	96	100	4	146	150	2.66667	300	300	0	200	201	0.497512	301	302	0.331126	599	600	0.166667
1018T	chrM	1018	96	100	4	146	150	2.66667	300	300	0	202	201	-0.497512	300	302	0.662252	600	600	0
1019C	chrM	1019	98	99	1.0101	148	149	0.671141	300	300	0	198	203	2.46305	300	304	1.31579	602	601	-0.166389
1019G	chrM	1019	98	99	1.0101	148	149	0.671141	300	300	0	199	203	1.97044	302	304	0.657895	601	601	0
1019T	chrM	1019	98	99	1.0101	148	149	0.671141	300	300	0	197	203	2.95567	300	304	1.31579	601	601	0
1020A	chrM	1020	97	98	1.02041	147	148	0.675676	300	300	0	199	201	0.995025	298	302	1.3245	600	602	0.332226
1020G	chrM	1020	97	98	1.02041	147	148	0.675676	300	300	0	200	201	0.497512	302	302	0	601	602	0.166113
1020T	chrM	1020	97	98	1.02041	147	148	0.675676	300	300	0	202	201	-0.497512	301	302	0.331126	600	602	0.332226
1021A	chrM	1021	97	98	1.02041	147	148	0.675676	300	300	0	199	201	0.995025	299	304	1.64474	600	602	0.332226
1021C	chrM	1021	97	98	1.02041	147	148	0.675676	300	300	0	200	201	0.497512	299	304	1.64474	601	602	0.166113
1021G	chrM	1021	97	98	1.02041	147	148	0.675676	300	300	0	200	201	0.497512	299	304	1.64474	599	602	0.498339
1022C	chrM	1022	97	98	1.02041	147	148	0.675676	300	300	0	201	202	0.49505	299	302	0.993377	599	605	0.991736
1022G	chrM	1022	97	98	1.02041	147	148	0.675676	300	300	0	198	202	1.9802	300	302	0.662252	601	605	0.661157
1022T	chrM	1022	97	98	1.02041	147	148	0.675676	300	300	0	200	202	0.990099	301	302	0.331126	601	605	0.661157
10417C	chrM	10417	98	100	2	150	150	0	300	300	0	200	203	1.47783	301	301	0	600	602	0.332226
10475T	chrM	10475	85	100	15	150	150	0	300	300	0	201	204	1.47059	300	302	0.662252	598	601	0.499168
10501A	chrM	10501	83	100	17	150	150	0	300	300	0	200	204	1.96078	299	301	0.664452	599	603	0.66335
10547G	chrM	10547	96	100	4	150	150	0	300	300	0	199	200	0.5	301	304	0.986842	599	600	0.166667
10978G	chrM	10978	85	100	15	150	150	0	300	300	0	199	201	0.995025	301	301	0	598	601	0.499168
11016A	chrM	11016	67	100	33	150	150	0	300	300	0	197	200	1.5	300	301	0.332226	600	602	0.332226
11016C	chrM	11016	99	100	1	150	150	0	300	300	0	200	200	0	301	301	0	599	602	0.498339
11016T	chrM	11016	99	100	1	150	150	0	300	300	0	200	200	0	300	301	0.332226	599	602	0.498339
1106T	chrM	1106	43	55	21.8182	95	114	16.6667	300	300	0	198	200	1	300	302	0.662252	598	603	0.829187
11083G	chrM	11083	80	100	20	150	150	0	300	300	0	198	202	1.9802	303	301	-0.664452	600	603	0.497512
11097T	chrM	11097	85	100	15	150	150	0	300	300	0	200	202	0.990099	299	305	1.96721	599	604	0.827815
1120A	chrM	1120	46	51	9.80392	106	114	7.01754	300	300	0	193	203	4.92611	301	301	0	600	601	0.166389
1120G	chrM	1120	46	51	9.80392	106	114	7.01754	300	300	0	192	203	5.41872	301	301	0	597	601	0.665557
1120T	chrM	1120	28	51	45.098	77	114	32.4561	300	300	0	182	203	10.3448	299	301	0.664452	600	601	0.166389
1121C	chrM	1121	49	50	2	112	114	1.75439	300	300	0	197	203	2.95567	299	300	0.333333	599	603	0.66335
1121G	chrM	1121	49	50	2	112	114	1.75439	300	300	0	201	203	0.985222	299	300	0.333333	602	603	0.165837
1121T	chrM	1121	49	50	2	112	114	1.75439	300	300	0	200	203	1.47783	300	300	0	601	603	0.331675
1122C	chrM	1122	48	49	2.04082	113	114	0.877193	300	300	0	199	204	2.45098	299	301	0.664452	599	604	0.827815
1122G	chrM	1122	48	49	2.04082	113	114	0.877193	300	300	0	199	204	2.45098	300	301	0.332226	599	604	0.827815
1122T	chrM	1122	48	49	2.04082	113	114	0.877193	300	300	0	202	204	0.980392	300	301	0.332226	598	604	0.993377
11455T	chrM	11455	88	100	12	150	150	0	300	300	0	200	202	0.990099	299	301	0.664452	602	604	0.331126
11471T	chrM	11471	87	100	13	150	150	0	300	300	0	201	200	-0.5	297	301	1.3289	601	603	0.331675
11527T	chrM	11527	91	100	9	150	150	0	300	300	0	199	202	1.48515	298	302	1.3245	599	603	0.66335
11557G	chrM	11557	79	100	21	150	150	0	300	300	0	202	202	0	301	302	0.331126	597	600	0.5
11590C	chrM	11590	96	100	4	150	150	0	300	300	0	200	202	0.990099	302	304	0.657895	601	603	0.331675
11590G	chrM	11590	64	100	36	149	150	0.666667	300	300	0	200	202	0.990099	301	304	0.986842	599	603	0.66335
11590T	chrM	11590	96	100	4	150	150	0	300	300	0	201	202	0.49505	297	304	2.30263	600	603	0.497512
11662A	chrM	11662	92	100	8	150	150	0	300	300	0	198	201	1.49254	298	301	0.996678	600	604	0.662252
11662C	chrM	11662	60	100	40	149	150	0.666667	300	300	0	198	201	1.49254	301	301	0	601	604	0.496689
11662G	chrM	11662	92	100	8	150	150	0	300	300	0	198	201	1.49254	300	301	0.332226	597	604	1.15894
11708G	chrM	11708	94	100	6	150	150	0	300	300	0	201	203	0.985222	300	302	0.662252	601	601	0
11719A	chrM	11719	98	100	2	150	150	0	300	300	0	200	202	0.990099	302	299	-1.00334	600	603	0.497512
11887A	chrM	11887	97	100	3	150	150	0	300	300	0	199	202	1.48515	299	301	0.664452	598	602	0.664452
11914A	chrM	11914	87	100	13	150	150	0	300	300	0	200	204	1.96078	302	303	0.330033	600	601	0.166389
11963A	chrM	11963	90	100	10	150	150	0	300	300	0	201	202	0.49505	299	303	1.32013	599	601	0.332779
12285C	chrM	12285	95	100	5	150	150	0	300	300	0	199	203	1.97044	301	303	0.660066	600	603	0.497512
12290G	chrM	12290	95	100	5	150	150	0	300	300	0	198	202	1.9802	299	303	1.32013	602	601	-0.166389
1237C	chrM	1237	71	72	1.38889	141	144	2.08333	300	300	0	200	202	0.990099	300	301	0.332226	599	602	0.498339
1237G	chrM	1237	71	72	1.38889	141	144	2.08333	300	300	0	199	202	1.48515	300	301	0.332226	597	602	0.830565
1237T	chrM	1237	71	72	1.38889	141	144	2.08333	300	300	0	200	202	0.990099	301	301	0	600	602	0.332226
1238A	chrM	1238	71	73	2.73973	138	144	4.16667	300	300	0	199	202	1.48515	299	303	1.32013	602	603	0.165837
1238G	chrM	1238	72	73	1.36986	141	144	2.08333	300	300	0	199	202	1.48515	299	303	1.32013	601	603	0.331675
1238T	chrM	1238	72	73	1.36986	141	144	2.08333	300	300	0	199	202	1.48515	299	303	1.32013	598	603	0.829187
1264A	chrM	1264	89	90	1.11111	144	144	0	300	300	0	199	203	1.97044	300	303	0.990099	599	603	0.66335
1264G	chrM	1264	89	90	1.11111	144	144	0	300	300	0	198	203	2.46305	300	303	0.990099	600	603	0.497512
1264T	chrM	1264	89	90	1.11111	144	144	0	300	300	0	201	203	0.985222	299	303	1.32013	599	603	0.66335
1265A	chrM	1265	90	91	1.0989	144	144	0	300	300	0	200	202	0.990099	301	303	0.660066	599	602	0.498339
1265G	chrM	1265	90	91	1.0989	144	144	0	300	300	0	201	202	0.49505	299	303	1.32013	599	602	0.498339
1265T	chrM	1265	90	91	1.0989	144	144	0	300	300	0	200	202	0.990099	299	303	1.32013	598	602	0.664452
1266C	chrM	1266	90	91	1.0989	144	144	0	300	300	0	203	202	-0.49505	300	304	1.31579	602	600	-0.333333
1266G	chrM	1266	90	91	1.0989	144	144	0	300	300	0	200	202	0.990099	301	304	0.986842	601	600	-0.166667
1266T	chrM	1266	90	91	1.0989	144	144	0	300	300	0	201	202	0.49505	298	304	1.97368	601	600	-0.166667
1267A	chrM	1267	89	92	3.26087	141	144	2.08333	300	300	0	200	202	0.990099	300	303	0.990099	601	602	0.166113
1267C	chrM	1267	77	92	16.3043	129	144	10.4167	300	300	0	199	202	1.48515	298	303	1.65017	602	602	0
1267G	chrM	1267	89	92	3.26087	141	144	2.08333	300	300	0	198	202	1.9802	298	303	1.65017	599	602	0.498339
1283C	chrM	1283	99	100	1	147	150	2	300	300	0	199	201	0.995025	300	303	0.990099	597	603	0.995025
1283G	chrM	1283	99	100	1	147	150	2	300	300	0	199	201	0.995025	300	303	0.990099	602	603	0.165837
1283T	chrM	1283	99	100	1	147	150	2	300	300	0	200	201	0.497512	303	303	0	598	603	0.829187
1284A	chrM	1284	96	100	4	146	150	2.66667	300	300	0	200	200	0	300	302	0.662252	600	603	0.497512
1284C	chrM	1284	71	100	29	123	150	18	300	300	0	200	200	0	302	302	0	600	603	0.497512
1284G	chrM	1284	96	100	4	146	150	2.66667	300	300	0	201	200	-0.5	303	302	-0.331126	601	603	0.331675
1292G	chrM	1292	83	100	17	135	150	10	300	300	0	201	202	0.49505	299	302	0.993377	602	604	0.331126
13359A	chrM	13359	98	100	2	150	150	0	300	300	0	201	202	0.49505	298	302	1.3245	599	604	0.827815
13368A	chrM	13368	98	100	2	150	150	0	300	300	0	201	204	1.47059	301	302	0.331126	599	602	0.498339
13488C	chrM	13488	98	100	2	150	150	0	300	300	0	200	201	0.497512	302	300	-0.666667	601	601	0
13563G	chrM	13563	74	100	26	150	150	0	300	300	0	199	203	1.97044	298	300	0.666667	600	604	0.662252
13581C	chrM	13581	76	100	24	150	150	0	300	300	0	199	202	1.48515	299	303	1.32013	599	602	0.498339
1405A	chrM	1405	98	100	2	150	150	0	300	300	0	201	202	0.49505	299	301	0.664452	601	603	0.331675
1405G	chrM	1405	98	100	2	150	150	0	300	300	0	200	202	0.990099	300	301	0.332226	602	603	0.165837
1405T	chrM	1405	89	100	11	149	150	0.666667	300	300	0	203	202	-0.49505	300	301	0.332226	600	603	0.497512
1406A	chrM	1406	99	100	1	150	150	0	300	300	0	202	202	0	300	301	0.332226	600	601	0.166389
1406C	chrM	1406	99	100	1	150	150	0	300	300	0	200	202	0.990099	301	301	0	597	601	0.665557
1406G	chrM	1406	99	100	1	150	150	0	300	300	0	199	202	1.48515	300	301	0.332226	601	601	0
1407A	chrM	1407	98	99	1.0101	150	150	0	300	300	0	198	202	1.9802	301	301	0	600	602	0.332226
1407C	chrM	1407	98	99	1.0101	150	150	0	300	300	0	200	202	0.990099	300	301	0.332226	601	602	0.166113
1407G	chrM	1407	98	99	1.0101	150	150	0	300	300	0	199	202	1.48515	300	301	0.332226	599	602	0.498339
1408C	chrM	1408	98	99	1.0101	150	150	0	300	300	0	198	201	1.49254	301	302	0.331126	601	602	0.166113
1408G	chrM	1408	98	99	1.0101	150	150	0	300	300	0	198	201	1.49254	299	302	0.993377	599	602	0.498339
1408T	chrM	1408	98	99	1.0101	150	150	0	300	300	0	200	201	0.497512	301	302	0.331126	602	602	0
1409C	chrM	1409	98	99	1.0101	150	150	0	300	300	0	200	201	0.497512	301	302	0.331126	597	601	0.665557
1409G	chrM	1409	98	99	1.0101	150	150	0	300	300	0	201	201	0	299	302	0.993377	601	601	0
1409T	chrM	1409	98	99	1.0101	150	150	0	300	300	0	200	201	0.497512	299	302	0.993377	598	601	0.499168
14182A	chrM	14182	98	100	2	150	150	0	300	300	0	202	201	-0.497512	302	303	0.330033	599	602	0.498339
14182C	chrM	14182	90	100	10	150	150	0	300	300	0	200	201	0.497512	301	303	0.660066	601	602	0.166113
14182G	chrM	14182	98	100	2	150	150	0	300	300	0	200	201	0.497512	300	303	0.990099	598	602	0.664452
14274C	chrM	14274	99	100	1	150	150	0	300	300	0	200	202	0.990099	300	302	0.662252	600	603	0.497512
14274G	chrM	14274	83	100	17	150	150	0	300	300	0	200	202	0.990099	299	302	0.993377	600	603	0.497512
14274T	chrM	14274	99	100	1	150	150	0	300	300	0	200	202	0.990099	300	302	0.662252	602	603	0.165837
14284T	chrM	14284	93	100	7	150	150	0	300	300	0	198	201	1.49254	301	301	0	599	603	0.66335
1441T	chrM	1441	90	92	2.17391	150	150	0	300	300	0	201	201	0	298	302	1.3245	600	601	0.166389
1451A	chrM	1451	82	92	10.8696	150	150	0	300	300	0	192	201	4.47761	299	302	0.993377	602	602	0
1451C	chrM	1451	82	92	10.8696	150	150	0	300	300	0	192	201	4.47761	297	302	1.65563	600	602	0.332226
1451G	chrM	1451	55	92	40.2174	150	150	0	300	300	0	166	201	17.4129	298	302	1.3245	601	602	0.166113
14569A	chrM	14569	94	100	6	150	150	0	300	300	0	200	202	0.990099	301	301	0	599	601	0.332779
14659A	chrM	14659	95	100	5	150	150	0	300	300	0	199	202	1.48515	299	302	0.993377	601	602	0.166113
14659G	chrM	14659	95	100	5	150	150	0	300	300	0	200	202	0.990099	300	302	0.662252	601	602	0.166113
14659T	chrM	14659	78	100	22	150	150	0	300	300	0	201	202	0.49505	300	302	0.662252	600	602	0.332226
14680T	chrM	14680	98	100	2	150	150	0	300	300	0	199	204	2.45098	298	304	1.97368	600	602	0.332226
1476A	chrM	1476	84	92	8.69565	150	150	0	300	300	0	200	201	0.497512	302	302	0	599	602	0.498339
15019C	chrM	15019	98	100	2	150	150	0	300	300	0	202	201	-0.497512	302	303	0.330033	602	604	0.331126
15043C	chrM	15043	98	100	2	150	150	0	300	300	0	201	200	-0.5	300	303	0.990099	601	603	0.331675
1517C	chrM	1517	97	98	1.02041	150	150	0	300	300	0	200	203	1.47783	299	303	1.32013	599	604	0.827815
1517G	chrM	1517	97	98	1.02041	150	150	0	300	300	0	201	203	0.985222	299	303	1.32013	600	604	0.662252
1517T	chrM	1517	97	98	1.02041	150	150	0	300	300	0	200	203	1.47783	301	303	0.660066	602	604	0.331126
1518A	chrM	1518	97	99	2.0202	150	150	0	300	300	0	199	203	1.97044	300	302	0.662252	599	604	0.827815
1518G	chrM	1518	97	99	2.0202	150	150	0	300	300	0	201	203	0.985222	301	302	0.331126	600	604	0.662252
1518T	chrM	1518	89	99	10.101	150	150	0	300	300	0	201	203	0.985222	300	302	0.662252	600	604	0.662252
1519C	chrM	1519	97	99	2.0202	150	150	0	300	300	0	202	201	-0.497512	300	302	0.662252	600	602	0.332226
1519G	chrM	1519	97	99	2.0202	150	150	0	300	300	0	203	201	-0.995025	299	302	0.993377	600	602	0.332226
1519T	chrM	1519	97	99	2.0202	150	150	0	300	300	0	200	201	0.497512	301	302	0.331126	600	602	0.332226
1520A	chrM	1520	83	100	17	150	150	0	300	300	0	181	203	10.8374	300	302	0.662252	601	602	0.166113
1520C	chrM	1520	31	100	69	94	150	37.3333	300	300	0	158	203	22.1675	299	302	0.993377	599	602	0.498339
1520G	chrM	1520	83	100	17	150	150	0	300	300	0	184	203	9.35961	302	302	0	600	602	0.332226
1536C	chrM	1536	98	100	2	150	150	0	300	300	0	199	206	3.39806	301	302	0.331126	600	601	0.166389
1536G	chrM	1536	54	100	46	142	150	5.33333	300	300	0	175	206	15.0485	300	302	0.662252	602	601	-0.166389
1536T	chrM	1536	98	100	2	150	150	0	300	300	0	197	206	4.36893	300	302	0.662252	602	601	-0.166389
1554A	chrM	1554	97	100	3	150	150	0	300	300	0	200	203	1.47783	299	303	1.32013	600	602	0.332226
1556A	chrM	1556	84	100	16	150	150	0	300	300	0	200	201	0.497512	300	301	0.332226	600	602	0.332226
1556G	chrM	1556	84	100	16	150	150	0	300	300	0	201	201	0	300	301	0.332226	600	602	0.332226
1556T	chrM	1556	24	100	76	100	150	33.3333	300	300	0	188	201	6.46766	298	301	0.996678	599	602	0.498339
1579G	chrM	1579	99	100	1	150	150	0	300	300	0	199	202	1.48515	302	302	0	601	600	-0.166667
1619T	chrM	1619	77	100	23	150	150	0	300	300	0	203	202	-0.49505	299	305	1.96721	598	602	0.664452
1654A	chrM	1654	94	100	6	150	150	0	300	300	0	199	202	1.48515	298	303	1.65017	602	601	-0.166389
1654C	chrM	1654	72	100	28	148	150	1.33333	300	300	0	200	202	0.990099	299	303	1.32013	601	601	0
1654G	chrM	1654	94	100	6	150	150	0	300	300	0	200	202	0.990099	301	303	0.660066	599	601	0.332779
1673C	chrM	1673	94	100	6	150	150	0	300	300	0	199	204	2.45098	299	302	0.993377	599	601	0.332779
1842C	chrM	1842	93	100	7	150	150	0	300	300	0	201	202	0.49505	299	301	0.664452	600	602	0.332226
1842G	chrM	1842	74	100	26	150	150	0	300	300	0	202	202	0	300	301	0.332226	601	602	0.166113
1842T	chrM	1842	93	100	7	150	150	0	300	300	0	199	202	1.48515	300	301	0.332226	600	602	0.332226
1883A	chrM	1883	81	100	19	150	150	0	300	300	0	201	205	1.95122	300	303	0.990099	599	601	0.332779
1888A	chrM	1888	82	100	18	150	150	0	300	300	0	199	201	0.995025	301	303	0.660066	599	603	0.66335
1900C	chrM	1900	93	100	7	150	150	0	300	300	0	197	203	2.95567	300	302	0.662252	600	601	0.166389
1900G	chrM	1900	84	100	16	145	150	3.33333	300	300	0	200	203	1.47783	299	302	0.993377	600	601	0.166389
1900T	chrM	1900	93	100	7	150	150	0	300	300	0	199	203	1.97044	301	302	0.331126	600	601	0.166389
1901A	chrM	1901	98	100	2	150	150	0	300	300	0	201	201	0	300	302	0.662252	600	601	0.166389
1901G	chrM	1901	98	100	2	150	150	0	300	300	0	199	201	0.995025	302	302	0	602	601	-0.166389
1901T	chrM	1901	98	100	2	150	150	0	300	300	0	199	201	0.995025	300	302	0.662252	601	601	0
1902A	chrM	1902	99	100	1	150	150	0	300	300	0	198	200	1	300	302	0.662252	599	602	0.498339
1902G	chrM	1902	99	100	1	150	150	0	300	300	0	201	200	-0.5	300	302	0.662252	601	602	0.166113
1902T	chrM	1902	99	100	1	150	150	0	300	300	0	200	200	0	300	302	0.662252	598	602	0.664452
1903A	chrM	1903	99	100	1	150	150	0	300	300	0	200	200	0	300	302	0.662252	601	601	0
1903G	chrM	1903	99	100	1	150	150	0	300	300	0	201	200	-0.5	299	302	0.993377	599	601	0.332779
1903T	chrM	1903	99	100	1	150	150	0	300	300	0	201	200	-0.5	302	302	0	600	601	0.166389
1944T	chrM	1944	90	100	10	150	150	0	300	300	0	198	200	1	300	302	0.662252	601	603	0.331675
1977C	chrM	1977	81	100	19	150	150	0	300	300	0	199	199	0	299	300	0.333333	600	603	0.497512
1978G	chrM	1978	90	100	10	150	150	0	300	300	0	200	200	0	300	300	0	600	602	0.332226
1996A	chrM	1996	99	100	1	150	150	0	300	300	0	198	204	2.94118	301	302	0.331126	602	602	0
1996G	chrM	1996	99	100	1	150	150	0	300	300	0	200	204	1.96078	301	302	0.331126	601	602	0.166113
1996T	chrM	1996	99	100	1	150	150	0	300	300	0	201	204	1.47059	300	302	0.662252	599	602	0.498339
1997A	chrM	1997	99	100	1	150	150	0	300	300	0	201	204	1.47059	302	301	-0.332226	599	599	0
1997G	chrM	1997	99	100	1	150	150	0	300	300	0	199	204	2.45098	301	301	0	602	599	-0.500835
1997T	chrM	1997	99	100	1	150	150	0	300	300	0	200	204	1.96078	301	301	0	601	599	-0.33389
1998A	chrM	1998	98	100	2	150	150	0	300	300	0	202	203	0.492611	301	299	-0.668896	601	600	-0.166667
1998C	chrM	1998	98	100	2	150	150	0	300	300	0	199	203	1.97044	302	299	-1.00334	602	600	-0.333333
1998G	chrM	1998	98	100	2	150	150	0	300	300	0	199	203	1.97044	300	299	-0.334448	597	600	0.5
1999C	chrM	1999	98	100	2	150	150	0	300	300	0	198	202	1.9802	301	300	-0.333333	598	602	0.664452
1999G	chrM	1999	98	100	2	150	150	0	300	300	0	198	202	1.9802	297	300	1	598	602	0.664452
1999T	chrM	1999	98	100	2	150	150	0	300	300	0	200	202	0.990099	300	300	0	600	602	0.332226
2000A	chrM	2000	71	100	29	147	150	2	300	300	0	200	201	0.497512	300	300	0	599	600	0.166667
2000G	chrM	2000	71	100	29	147	150	2	300	300	0	202	201	-0.497512	297	300	1	597	600	0.5
2000T	chrM	2000	40	100	60	130	150	13.3333	300	300	0	199	201	0.995025	302	300	-0.666667	601	600	-0.166667
2005T	chrM	2005	94	100	6	150	150	0	300	300	0	202	203	0.492611	301	301	0	600	602	0.332226
2068T	chrM	2068	99	100	1	150	150	0	300	300	0	200	200	0	300	301	0.332226	601	601	0
2143A	chrM	2143	67	100	33	149	150	0.666667	300	300	0	200	202	0.990099	301	301	0	601	602	0.166113
2162T	chrM	2162	68	100	32	149	150	0.666667	300	300	0	197	204	3.43137	300	301	0.332226	599	602	0.498339
2443T	chrM	2443	85	100	15	150	150	0	300	300	0	199	203	1.97044	301	300	-0.333333	601	601	0
2523A	chrM	2523	91	100	9	150	150	0	300	300	0	200	204	1.96078	300	303	0.990099	601	602	0.166113
2523G	chrM	2523	91	100	9	150	150	0	300	300	0	197	204	3.43137	301	303	0.660066	602	602	0
2523T	chrM	2523	65	100	35	150	150	0	300	300	0	198	204	2.94118	299	303	1.32013	598	602	0.664452
2525T	chrM	2525	97	100	3	150	150	0	300	300	0	200	203	1.47783	300	303	0.990099	601	602	0.166113
2557T	chrM	2557	92	100	8	150	150	0	300	300	0	200	203	1.47783	299	301	0.664452	599	602	0.498339
2584T	chrM	2584	96	100	4	150	150	0	300	300	0	199	201	0.995025	300	304	1.31579	600	602	0.332226
2625A	chrM	2625	94	100	6	150	150	0	300	300	0	198	203	2.46305	299	302	0.993377	599	599	0
2625G	chrM	2625	94	100	6	150	150	0	300	300	0	199	203	1.97044	300	302	0.662252	599	599	0
2625T	chrM	2625	57	100	43	150	150	0	300	300	0	199	203	1.97044	299	302	0.993377	600	599	-0.166945
2667C	chrM	2667	77	100	23	150	150	0	300	300	0	202	202	0	300	301	0.332226	601	601	0
3106A	chrM	3106	98	100	2	148	150	1.33333	298	300	0.666667	194	204	4.90196	295	302	2.31788	599	600	0.166667
3106G	chrM	3106	98	100	2	148	150	1.33333	298	300	0.666667	195	204	4.41176	294	302	2.64901	597	600	0.5
3106T	chrM	3106	98	100	2	148	150	1.33333	298	300	0.666667	194	204	4.90196	296	302	1.98675	597	600	0.5
3108A	chrM	3108	98	100	2	148	150	1.33333	298	300	0.666667	199	202	1.48515	296	302	1.98675	597	600	0.5
3108C	chrM	3108	98	100	2	148	150	1.33333	298	300	0.666667	197	202	2.47525	298	302	1.3245	598	600	0.333333
3108G	chrM	3108	98	100	2	148	150	1.33333	298	300	0.666667	196	202	2.9703	294	302	2.64901	598	600	0.333333
3913A	chrM	3913	93	100	7	150	150	0	300	300	0	198	200	1	301	303	0.660066	601	603	0.331675
3913C	chrM	3913	99	100	1	150	150	0	300	300	0	202	200	-1	299	303	1.32013	600	603	0.497512
3913T	chrM	3913	99	100	1	150	150	0	300	300	0	200	200	0	301	303	0.660066	600	603	0.497512
3914A	chrM	3914	98	99	1.0101	150	150	0	300	300	0	201	199	-1.00503	301	301	0	600	604	0.662252
3914C	chrM	3914	98	99	1.0101	150	150	0	300	300	0	199	199	0	301	301	0	602	604	0.331126
3914T	chrM	3914	98	99	1.0101	150	150	0	300	300	0	202	199	-1.50754	299	301	0.664452	600	604	0.662252
4046C	chrM	4046	97	98	1.02041	150	150	0	300	300	0	200	202	0.990099	301	303	0.660066	599	601	0.332779
4046G	chrM	4046	97	98	1.02041	150	150	0	300	300	0	201	202	0.49505	298	303	1.65017	598	601	0.499168
4046T	chrM	4046	97	98	1.02041	150	150	0	300	300	0	199	202	1.48515	299	303	1.32013	600	601	0.166389
4047A	chrM	4047	97	99	2.0202	150	150	0	300	300	0	202	202	0	302	301	-0.332226	601	601	0
4047C	chrM	4047	97	99	2.0202	150	150	0	300	300	0	199	202	1.48515	299	301	0.664452	598	601	0.499168
4047G	chrM	4047	97	99	2.0202	150	150	0	300	300	0	199	202	1.48515	300	301	0.332226	597	601	0.665557
4048A	chrM	4048	23	100	77	60	150	60	255	300	15	189	202	6.43564	299	303	1.32013	602	599	-0.500835
4048C	chrM	4048	75	100	25	131	150	12.6667	300	300	0	199	202	1.48515	300	303	0.990099	597	599	0.33389
4048T	chrM	4048	75	100	25	131	150	12.6667	300	300	0	199	202	1.48515	300	303	0.990099	599	599	0
4104C	chrM	4104	69	100	31	119	150	20.6667	300	300	0	198	204	2.94118	302	303	0.330033	601	604	0.496689
4104G	chrM	4104	23	100	77	49	150	67.3333	255	300	15	149	204	26.9608	268	303	11.5512	598	604	0.993377
4104T	chrM	4104	69	100	31	119	150	20.6667	300	300	0	196	204	3.92157	301	303	0.660066	600	604	0.662252
4105C	chrM	4105	98	100	2	148	150	1.33333	300	300	0	201	203	0.985222	297	303	1.9802	601	601	0
4105G	chrM	4105	98	100	2	148	150	1.33333	300	300	0	199	203	1.97044	300	303	0.990099	599	601	0.332779
4105T	chrM	4105	98	100	2	148	150	1.33333	300	300	0	200	203	1.47783	302	303	0.330033	599	601	0.332779
4106A	chrM	4106	98	99	1.0101	148	149	0.671141	300	300	0	198	203	2.46305	297	302	1.65563	600	601	0.166389
4106G	chrM	4106	98	99	1.0101	148	149	0.671141	300	300	0	200	203	1.47783	300	302	0.662252	601	601	0
4106T	chrM	4106	98	99	1.0101	148	149	0.671141	300	300	0	198	203	2.46305	298	302	1.3245	602	601	-0.166389
4107A	chrM	4107	98	99	1.0101	148	149	0.671141	300	300	0	202	202	0	299	298	-0.33557	601	602	0.166113
4107G	chrM	4107	98	99	1.0101	148	149	0.671141	300	300	0	198	202	1.9802	300	298	-0.671141	599	602	0.498339
4107T	chrM	4107	98	99	1.0101	148	149	0.671141	300	300	0	201	202	0.49505	297	298	0.33557	601	602	0.166113
4309A	chrM	4309	97	98	1.02041	147	148	0.675676	300	300	0	198	201	1.49254	294	299	1.67224	597	601	0.665557
4309C	chrM	4309	97	98	1.02041	147	148	0.675676	300	300	0	197	201	1.99005	295	299	1.33779	601	601	0
4309T	chrM	4309	97	98	1.02041	147	148	0.675676	300	300	0	198	201	1.49254	296	299	1.00334	603	601	-0.332779
4310C	chrM	4310	97	99	2.0202	147	149	1.34228	300	300	0	201	201	0	296	299	1.00334	601	602	0.166113
4310G	chrM	4310	97	99	2.0202	147	149	1.34228	300	300	0	198	201	1.49254	297	299	0.668896	598	602	0.664452
4310T	chrM	4310	97	99	2.0202	147	149	1.34228	300	300	0	197	201	1.99005	296	299	1.00334	600	602	0.332226
4311A	chrM	4311	97	99	2.0202	147	149	1.34228	300	300	0	200	202	0.990099	297	300	1	600	604	0.662252
4311C	chrM	4311	97	99	2.0202	147	149	1.34228	300	300	0	198	202	1.9802	297	300	1	602	604	0.331126
4311T	chrM	4311	97	99	2.0202	147	149	1.34228	300	300	0	197	202	2.47525	296	300	1.33333	599	604	0.827815
4312A	chrM	4312	97	100	3	147	150	2	300	300	0	197	203	2.95567	297	302	1.65563	600	603	0.497512
4312G	chrM	4312	97	100	3	147	150	2	300	300	0	196	203	3.44828	297	302	1.65563	599	603	0.66335
4312T	chrM	4312	46	100	54	73	150	51.3333	274	300	8.66667	123	203	39.4089	255	302	15.5629	601	603	0.331675
4318A	chrM	4318	97	100	3	150	150	0	300	300	0	199	201	0.995025	301	304	0.986842	601	599	-0.33389
4318G	chrM	4318	97	100	3	150	150	0	300	300	0	198	201	1.49254	299	304	1.64474	599	599	0
4318T	chrM	4318	46	100	54	83	150	44.6667	274	300	8.66667	130	201	35.3234	270	304	11.1842	600	599	-0.166945
4319A	chrM	4319	97	100	3	150	150	0	300	300	0	200	200	0	299	303	1.32013	601	601	0
4319G	chrM	4319	97	100	3	150	150	0	300	300	0	197	200	1.5	301	303	0.660066	602	601	-0.166389
4319T	chrM	4319	97	100	3	150	150	0	300	300	0	198	200	1	301	303	0.660066	600	601	0.166389
4320A	chrM	4320	98	100	2	150	150	0	300	300	0	195	200	2.5	298	302	1.3245	601	602	0.166113
4320G	chrM	4320	98	100	2	150	150	0	300	300	0	197	200	1.5	300	302	0.662252	600	602	0.332226
4320T	chrM	4320	98	100	2	150	150	0	300	300	0	198	200	1	300	302	0.662252	600	602	0.332226
4321A	chrM	4321	97	99	2.0202	150	150	0	300	300	0	197	200	1.5	300	301	0.332226	599	603	0.66335
4321G	chrM	4321	97	99	2.0202	150	150	0	300	300	0	198	200	1	301	301	0	602	603	0.165837
4321T	chrM	4321	97	99	2.0202	150	150	0	300	300	0	196	200	2	302	301	-0.332226	599	603	0.66335
4322A	chrM	4322	98	99	1.0101	150	150	0	300	300	0	196	200	2	300	303	0.990099	601	601	0
4322G	chrM	4322	98	99	1.0101	150	150	0	300	300	0	197	200	1.5	300	303	0.990099	603	601	-0.332779
4322T	chrM	4322	98	99	1.0101	150	150	0	300	300	0	199	200	0.5	297	303	1.9802	599	601	0.332779
4453C	chrM	4453	97	98	1.02041	150	150	0	300	300	0	200	200	0	300	302	0.662252	600	602	0.332226
4453G	chrM	4453	97	98	1.02041	150	150	0	300	300	0	199	200	0.5	301	302	0.331126	601	602	0.166113
4453T	chrM	4453	97	98	1.02041	150	150	0	300	300	0	201	200	-0.5	301	302	0.331126	600	602	0.332226
4454A	chrM	4454	98	99	1.0101	150	150	0	300	300	0	201	201	0	301	302	0.331126	600	604	0.662252
4454C	chrM	4454	98	99	1.0101	150	150	0	300	300	0	202	201	-0.497512	300	302	0.662252	600	604	0.662252
4454G	chrM	4454	98	99	1.0101	150	150	0	300	300	0	200	201	0.497512	301	302	0.331126	601	604	0.496689
4455C	chrM	4455	97	99	2.0202	150	150	0	300	300	0	202	201	-0.497512	298	302	1.3245	602	603	0.165837
4455G	chrM	4455	97	99	2.0202	150	150	0	300	300	0	198	201	1.49254	301	302	0.331126	601	603	0.331675
4455T	chrM	4455	97	99	2.0202	150	150	0	300	300	0	203	201	-0.995025	298	302	1.3245	600	603	0.497512
4456A	chrM	4456	50	100	50	82	150	45.3333	242	300	19.3333	174	203	14.2857	302	302	0	601	602	0.166113
4456G	chrM	4456	50	100	50	82	150	45.3333	242	300	19.3333	174	203	14.2857	298	302	1.3245	601	602	0.166113
4456T	chrM	4456	0	100	100	8	150	94.6667	168	300	44	113	203	44.335	272	302	9.93377	601	602	0.166113
4457A	chrM	4457	99	100	1	149	150	0.666667	300	300	0	197	202	2.47525	298	302	1.3245	600	601	0.166389
4457G	chrM	4457	99	100	1	149	150	0.666667	300	300	0	196	202	2.9703	299	302	0.993377	599	601	0.332779
4457T	chrM	4457	99	100	1	149	150	0.666667	300	300	0	198	202	1.9802	300	302	0.662252	600	601	0.166389
4458A	chrM	4458	99	100	1	149	150	0.666667	300	300	0	197	202	2.47525	300	303	0.990099	600	600	0
4458G	chrM	4458	99	100	1	149	150	0.666667	300	300	0	196	202	2.9703	299	303	1.32013	600	600	0
4458T	chrM	4458	99	100	1	149	150	0.666667	300	300	0	197	202	2.47525	300	303	0.990099	601	600	-0.166667
4459A	chrM	4459	99	100	1	149	150	0.666667	300	300	0	201	202	0.49505	298	301	0.996678	602	602	0
4459C	chrM	4459	99	100	1	149	150	0.666667	300	300	0	198	202	1.9802	298	301	0.996678	601	602	0.166113
4459G	chrM	4459	99	100	1	149	150	0.666667	300	300	0	196	202	2.9703	300	301	0.332226	601	602	0.166113
4460A	chrM	4460	98	99	1.0101	148	149	0.671141	300	300	0	195	201	2.98507	297	300	1	599	602	0.498339
4460C	chrM	4460	98	99	1.0101	148	149	0.671141	300	300	0	199	201	0.995025	298	300	0.666667	598	602	0.664452
4460G	chrM	4460	98	99	1.0101	148	149	0.671141	300	300	0	199	201	0.995025	299	300	0.333333	601	602	0.166113
4734C	chrM	4734	98	99	1.0101	148	149	0.671141	300	300	0	199	202	1.48515	299	302	0.993377	600	602	0.332226
4734G	chrM	4734	98	99	1.0101	148	149	0.671141	300	300	0	201	202	0.49505	300	302	0.662252	600	602	0.332226
4734T	chrM	4734	98	99	1.0101	148	149	0.671141	300	300	0	199	202	1.48515	299	302	0.993377	601	602	0.166113
4735A	chrM	4735	98	99	1.0101	147	149	1.34228	300	300	0	198	201	1.49254	302	301	-0.332226	600	600	0
4735G	chrM	4735	98	99	1.0101	147	149	1.34228	300	300	0	196	201	2.48756	301	301	0	601	600	-0.166667
4735T	chrM	4735	98	99	1.0101	147	149	1.34228	300	300	0	198	201	1.49254	300	301	0.332226	601	600	-0.166667
4736A	chrM	4736	82	100	18	132	150	12	295	300	1.66667	190	201	5.47264	300	301	0.332226	601	601	0
4736C	chrM	4736	31	100	69	68	150	54.6667	231	300	23	168	201	16.4179	300	301	0.332226	600	601	0.166389
4736G	chrM	4736	82	100	18	132	150	12	295	300	1.66667	188	201	6.46766	298	301	0.996678	599	601	0.332779
4769C	chrM	4769	92	100	8	150	150	0	300	300	0	195	200	2.5	299	303	1.32013	600	603	0.497512
4769G	chrM	4769	38	100	62	98	150	34.6667	258	300	14	168	200	16	301	303	0.660066	601	603	0.331675
4769T	chrM	4769	92	100	8	150	150	0	300	300	0	198	200	1	301	303	0.660066	601	603	0.331675
4856A	chrM	4856	84	100	16	150	150	0	300	300	0	183	200	8.5	300	302	0.662252	600	602	0.332226
4856C	chrM	4856	52	100	48	143	150	4.66667	300	300	0	133	200	33.5	301	302	0.331126	600	602	0.332226
4856G	chrM	4856	84	100	16	150	150	0	300	300	0	184	200	8	299	302	0.993377	599	602	0.498339
4904T	chrM	4904	97	100	3	150	150	0	300	300	0	195	202	3.46535	299	302	0.993377	601	603	0.331675
4958G	chrM	4958	99	100	1	150	150	0	300	300	0	199	204	2.45098	302	304	0.657895	598	601	0.499168
4991A	chrM	4991	83	100	17	134	150	10.6667	300	300	0	200	199	-0.502513	299	303	1.32013	600	601	0.166389
5041A	chrM	5041	76	100	24	147	150	2	300	300	0	201	203	0.985222	299	303	1.32013	601	603	0.331675
5041C	chrM	5041	30	100	70	103	150	31.3333	287	300	4.33333	199	203	1.97044	301	303	0.660066	600	603	0.497512
5041G	chrM	5041	76	100	24	147	150	2	300	300	0	201	203	0.985222	301	303	0.660066	599	603	0.66335
5042C	chrM	5042	96	99	3.0303	150	150	0	300	300	0	201	203	0.985222	302	302	0	600	602	0.332226
5042G	chrM	5042	96	99	3.0303	150	150	0	300	300	0	200	203	1.47783	302	302	0	599	602	0.498339
5042T	chrM	5042	96	99	3.0303	150	150	0	300	300	0	199	203	1.97044	300	302	0.662252	601	602	0.166113
5043A	chrM	5043	97	99	2.0202	150	150	0	300	300	0	200	202	0.990099	301	301	0	601	603	0.331675
5043C	chrM	5043	97	99	2.0202	150	150	0	300	300	0	200	202	0.990099	300	301	0.332226	600	603	0.497512
5043T	chrM	5043	97	99	2.0202	150	150	0	300	300	0	197	202	2.47525	301	301	0	601	603	0.331675
5044A	chrM	5044	97	98	1.02041	150	150	0	300	300	0	199	202	1.48515	300	304	1.31579	599	603	0.66335
5044G	chrM	5044	97	98	1.02041	150	150	0	300	300	0	199	202	1.48515	299	304	1.64474	600	603	0.497512
5044T	chrM	5044	97	98	1.02041	150	150	0	300	300	0	197	202	2.47525	300	304	1.31579	598	603	0.829187
5045C	chrM	5045	97	98	1.02041	150	150	0	300	300	0	201	202	0.49505	298	305	2.29508	600	602	0.332226
5045G	chrM	5045	97	98	1.02041	150	150	0	300	300	0	199	202	1.48515	298	305	2.29508	601	602	0.166113
5045T	chrM	5045	97	98	1.02041	150	150	0	300	300	0	198	202	1.9802	299	305	1.96721	597	602	0.830565
5143A	chrM	5143	98	99	1.0101	150	150	0	300	300	0	202	203	0.492611	300	302	0.662252	600	602	0.332226
5143G	chrM	5143	98	99	1.0101	150	150	0	300	300	0	200	203	1.47783	301	302	0.331126	601	602	0.166113
5143T	chrM	5143	98	99	1.0101	150	150	0	300	300	0	200	203	1.47783	299	302	0.993377	601	602	0.166113
5144A	chrM	5144	98	100	2	150	150	0	300	300	0	198	203	2.46305	300	302	0.662252	602	601	-0.166389
5144G	chrM	5144	98	100	2	150	150	0	300	300	0	200	203	1.47783	300	302	0.662252	601	601	0
5144T	chrM	5144	98	100	2	150	150	0	300	300	0	201	203	0.985222	299	302	0.993377	601	601	0
5145C	chrM	5145	97	100	3	150	150	0	300	300	0	199	204	2.45098	301	300	-0.333333	601	603	0.331675
5145G	chrM	5145	97	100	3	150	150	0	300	300	0	202	204	0.980392	302	300	-0.666667	601	603	0.331675
5145T	chrM	5145	97	100	3	150	150	0	300	300	0	199	204	2.45098	299	300	0.333333	600	603	0.497512
5146A	chrM	5146	97	100	3	150	150	0	300	300	0	199	204	2.45098	302	301	-0.332226	599	603	0.66335
5146G	chrM	5146	97	100	3	150	150	0	300	300	0	199	204	2.45098	300	301	0.332226	600	603	0.497512
5146T	chrM	5146	97	100	3	150	150	0	300	300	0	201	204	1.47059	300	301	0.332226	599	603	0.66335
5147A	chrM	5147	0	100	100	23	150	84.6667	282	300	6	175	205	14.6341	299	302	0.993377	602	604	0.331126
5147C	chrM	5147	51	100	49	99	150	34	300	300	0	200	205	2.43902	298	302	1.3245	600	604	0.662252
5147T	chrM	5147	51	100	49	99	150	34	300	300	0	199	205	2.92683	299	302	0.993377	602	604	0.331126
5148C	chrM	5148	98	100	2	148	150	1.33333	300	300	0	201	202	0.49505	298	301	0.996678	600	603	0.497512
5148G	chrM	5148	98	100	2	148	150	1.33333	300	300	0	199	202	1.48515	301	301	0	600	603	0.497512
5148T	chrM	5148	98	100	2	148	150	1.33333	300	300	0	202	202	0	301	301	0	600	603	0.497512
5149A	chrM	5149	99	100	1	149	150	0.666667	300	300	0	201	203	0.985222	301	300	-0.333333	598	602	0.664452
5149G	chrM	5149	99	100	1	149	150	0.666667	300	300	0	199	203	1.97044	302	300	-0.666667	600	602	0.332226
5149T	chrM	5149	99	100	1	149	150	0.666667	300	300	0	201	203	0.985222	299	300	0.333333	602	602	0
5150A	chrM	5150	98	99	1.0101	148	149	0.671141	300	300	0	198	204	2.94118	300	303	0.990099	601	602	0.166113
5150G	chrM	5150	98	99	1.0101	148	149	0.671141	300	300	0	201	204	1.47059	302	303	0.330033	601	602	0.166113
5150T	chrM	5150	98	99	1.0101	148	149	0.671141	300	300	0	199	204	2.45098	297	303	1.9802	597	602	0.830565
5317A	chrM	5317	97	98	1.02041	148	149	0.671141	300	300	0	199	200	0.5	301	302	0.331126	599	602	0.498339
5317G	chrM	5317	97	98	1.02041	148	149	0.671141	300	300	0	202	200	-1	301	302	0.331126	597	602	0.830565
5317T	chrM	5317	97	98	1.02041	148	149	0.671141	300	300	0	200	200	0	299	302	0.993377	601	602	0.166113
5318A	chrM	5318	97	98	1.02041	149	150	0.666667	300	300	0	201	200	-0.5	300	303	0.990099	599	601	0.332779
5318G	chrM	5318	97	98	1.02041	149	150	0.666667	300	300	0	201	200	-0.5	299	303	1.32013	600	601	0.166389
5318T	chrM	5318	97	98	1.02041	149	150	0.666667	300	300	0	200	200	0	300	303	0.990099	599	601	0.332779
5319C	chrM	5319	97	99	2.0202	148	150	1.33333	300	300	0	199	201	0.995025	301	303	0.660066	598	600	0.333333
5319G	chrM	5319	97	99	2.0202	148	150	1.33333	300	300	0	198	201	1.49254	300	303	0.990099	598	600	0.333333
5319T	chrM	5319	97	99	2.0202	148	150	1.33333	300	300	0	200	201	0.497512	299	303	1.32013	599	600	0.166667
5320A	chrM	5320	85	100	15	136	150	9.33333	300	300	0	200	202	0.990099	301	301	0	600	600	0
5320G	chrM	5320	85	100	15	136	150	9.33333	300	300	0	200	202	0.990099	299	301	0.664452	600	600	0
5320T	chrM	5320	47	100	53	100	150	33.3333	295	300	1.66667	179	202	11.3861	282	301	6.31229	600	600	0
5351G	chrM	5351	79	100	21	135	150	10	300	300	0	190	201	5.47264	297	301	1.3289	599	602	0.498339
5387T	chrM	5387	87	100	13	150	150	0	300	300	0	183	200	8.5	303	302	-0.331126	599	603	0.66335
5426C	chrM	5426	90	100	10	150	150	0	300	300	0	186	202	7.92079	297	302	1.65563	601	603	0.331675
5498C	chrM	5498	98	100	2	150	150	0	300	300	0	196	202	2.9703	300	302	0.662252	601	604	0.496689
5498G	chrM	5498	80	100	20	141	150	6	291	300	3	181	202	10.396	295	302	2.31788	601	604	0.496689
5498T	chrM	5498	98	100	2	150	150	0	300	300	0	199	202	1.48515	300	302	0.662252	601	604	0.496689
5580A	chrM	5580	63	100	37	113	150	24.6667	289	300	3.66667	160	200	20	275	303	9.24092	602	601	-0.166389
5580C	chrM	5580	9	100	91	55	150	63.3333	251	300	16.3333	94	200	53	194	303	35.9736	601	601	0
5580G	chrM	5580	63	100	37	113	150	24.6667	289	300	3.66667	166	200	17	273	303	9.90099	601	601	0
5581C	chrM	5581	98	100	2	148	150	1.33333	300	300	0	199	200	0.5	301	302	0.331126	602	602	0
5581G	chrM	5581	98	100	2	148	150	1.33333	300	300	0	197	200	1.5	299	302	0.993377	597	602	0.830565
5581T	chrM	5581	98	100	2	148	150	1.33333	300	300	0	201	200	-0.5	297	302	1.65563	602	602	0
5582C	chrM	5582	97	99	2.0202	147	149	1.34228	300	300	0	198	201	1.49254	300	303	0.990099	599	603	0.66335
5582G	chrM	5582	97	99	2.0202	147	149	1.34228	300	300	0	200	201	0.497512	298	303	1.65017	600	603	0.497512
5582T	chrM	5582	97	99	2.0202	147	149	1.34228	300	300	0	198	201	1.49254	301	303	0.660066	600	603	0.497512
5583A	chrM	5583	98	99	1.0101	148	149	0.671141	300	300	0	196	200	2	299	302	0.993377	600	600	0
5583G	chrM	5583	98	99	1.0101	148	149	0.671141	300	300	0	197	200	1.5	302	302	0	602	600	-0.333333
5583T	chrM	5583	98	99	1.0101	148	149	0.671141	300	300	0	198	200	1	303	302	-0.331126	601	600	-0.166667
5584C	chrM	5584	98	99	1.0101	148	149	0.671141	300	300	0	196	201	2.48756	299	301	0.664452	600	601	0.166389
5584G	chrM	5584	98	99	1.0101	148	149	0.671141	300	300	0	198	201	1.49254	299	301	0.664452	599	601	0.332779
5584T	chrM	5584	98	99	1.0101	148	149	0.671141	300	300	0	198	201	1.49254	302	301	-0.332226	600	601	0.166389
5817A	chrM	5817	96	97	1.03093	147	147	0	300	300	0	197	201	1.99005	299	303	1.32013	601	602	0.166113
5817G	chrM	5817	96	97	1.03093	147	147	0	300	300	0	198	201	1.49254	300	303	0.990099	599	602	0.498339
5817T	chrM	5817	96	97	1.03093	147	147	0	300	300	0	199	201	0.995025	300	303	0.990099	601	602	0.166113
5818A	chrM	5818	97	98	1.02041	147	147	0	300	300	0	200	200	0	297	302	1.65563	600	602	0.332226
5818G	chrM	5818	97	98	1.02041	147	147	0	300	300	0	198	200	1	298	302	1.3245	600	602	0.332226
5818T	chrM	5818	97	98	1.02041	147	147	0	300	300	0	197	200	1.5	300	302	0.662252	599	602	0.498339
5819A	chrM	5819	96	98	2.04082	147	148	0.675676	300	300	0	198	201	1.49254	300	304	1.31579	600	602	0.332226
5819C	chrM	5819	96	98	2.04082	147	148	0.675676	300	300	0	198	201	1.49254	298	304	1.97368	600	602	0.332226
5819G	chrM	5819	96	98	2.04082	147	148	0.675676	300	300	0	197	201	1.99005	300	304	1.31579	600	602	0.332226
5820A	chrM	5820	96	99	3.0303	148	149	0.671141	300	300	0	198	203	2.46305	297	302	1.65563	601	602	0.166113
5820G	chrM	5820	96	99	3.0303	148	149	0.671141	300	300	0	197	203	2.95567	300	302	0.662252	602	602	0
5820T	chrM	5820	96	99	3.0303	148	149	0.671141	300	300	0	195	203	3.94089	296	302	1.98675	601	602	0.166113
5821A	chrM	5821	35	100	65	69	150	54	222	300	26	147	202	27.2277	259	300	13.6667	599	601	0.332779
5821C	chrM	5821	88	100	12	143	150	4.66667	300	300	0	188	202	6.93069	290	300	3.33333	599	601	0.332779
5821T	chrM	5821	88	100	12	143	150	4.66667	300	300	0	191	202	5.44554	292	300	2.66667	601	601	0
5840A	chrM	5840	90	100	10	140	150	6.66667	300	300	0	199	202	1.48515	301	303	0.660066	597	602	0.830565
5840G	chrM	5840	90	100	10	140	150	6.66667	300	300	0	200	202	0.990099	301	303	0.660066	600	602	0.332226
5840T	chrM	5840	35	100	65	69	150	54	223	300	25.6667	150	202	25.7426	286	303	5.61056	598	602	0.664452
5841A	chrM	5841	97	99	2.0202	147	149	1.34228	300	300	0	199	202	1.48515	301	302	0.331126	599	604	0.827815
5841C	chrM	5841	97	99	2.0202	147	149	1.34228	300	300	0	201	202	0.49505	299	302	0.993377	601	604	0.496689
5841G	chrM	5841	97	99	2.0202	147	149	1.34228	300	300	0	201	202	0.49505	300	302	0.662252	600	604	0.662252
5842C	chrM	5842	98	99	1.0101	148	149	0.671141	300	300	0	199	203	1.97044	302	301	-0.332226	601	602	0.166113
5842G	chrM	5842	98	99	1.0101	148	149	0.671141	300	300	0	200	203	1.47783	300	301	0.332226	600	602	0.332226
5842T	chrM	5842	98	99	1.0101	148	149	0.671141	300	300	0	201	203	0.985222	298	301	0.996678	601	602	0.166113
5843C	chrM	5843	98	99	1.0101	148	149	0.671141	300	300	0	198	204	2.94118	299	302	0.993377	600	603	0.497512
5843G	chrM	5843	98	99	1.0101	148	149	0.671141	300	300	0	201	204	1.47059	301	302	0.331126	601	603	0.331675
5843T	chrM	5843	98	99	1.0101	148	149	0.671141	300	300	0	200	204	1.96078	298	302	1.3245	600	603	0.497512
5844A	chrM	5844	97	98	1.02041	147	148	0.675676	300	300	0	199	202	1.48515	301	301	0	598	602	0.664452
5844G	chrM	5844	97	98	1.02041	147	148	0.675676	300	300	0	198	202	1.9802	299	301	0.664452	600	602	0.332226
5844T	chrM	5844	97	98	1.02041	147	148	0.675676	300	300	0	198	202	1.9802	302	301	-0.332226	599	602	0.498339
6020A	chrM	6020	97	98	1.02041	148	149	0.671141	300	300	0	199	201	0.995025	301	303	0.660066	598	602	0.664452
6020G	chrM	6020	97	98	1.02041	148	149	0.671141	300	300	0	197	201	1.99005	300	303	0.990099	600	602	0.332226
6020T	chrM	6020	97	98	1.02041	148	149	0.671141	300	300	0	200	201	0.497512	301	303	0.660066	599	602	0.498339
6021A	chrM	6021	97	98	1.02041	147	149	1.34228	300	300	0	197	201	1.99005	298	303	1.65017	597	602	0.830565
6021C	chrM	6021	97	98	1.02041	147	149	1.34228	300	300	0	200	201	0.497512	299	303	1.32013	601	602	0.166113
6021T	chrM	6021	97	98	1.02041	147	149	1.34228	300	300	0	197	201	1.99005	301	303	0.660066	599	602	0.498339
6022C	chrM	6022	97	99	2.0202	148	150	1.33333	300	300	0	201	203	0.985222	300	301	0.332226	602	604	0.331126
6022G	chrM	6022	97	99	2.0202	148	150	1.33333	300	300	0	199	203	1.97044	300	301	0.332226	602	604	0.331126
6022T	chrM	6022	97	99	2.0202	148	150	1.33333	300	300	0	197	203	2.95567	300	301	0.332226	601	604	0.496689
6023A	chrM	6023	0	100	100	0	150	100	196	300	34.6667	100	203	50.7389	178	302	41.0596	600	603	0.497512
6023C	chrM	6023	51	100	49	76	150	49.3333	259	300	13.6667	153	203	24.6305	262	302	13.245	600	603	0.497512
6023T	chrM	6023	51	100	49	76	150	49.3333	259	300	13.6667	152	203	25.1232	264	302	12.5828	599	603	0.66335
6024A	chrM	6024	97	99	2.0202	147	149	1.34228	300	300	0	199	203	1.97044	299	302	0.993377	599	602	0.498339
6024G	chrM	6024	97	99	2.0202	147	149	1.34228	300	300	0	198	203	2.46305	297	302	1.65563	600	602	0.332226
6024T	chrM	6024	97	99	2.0202	147	149	1.34228	300	300	0	198	203	2.46305	298	302	1.3245	598	602	0.664452
6025A	chrM	6025	96	98	2.04082	146	148	1.35135	300	300	0	200	203	1.47783	297	300	1	600	603	0.497512
6025C	chrM	6025	96	98	2.04082	146	148	1.35135	300	300	0	198	203	2.46305	300	300	0	601	603	0.331675
6025G	chrM	6025	96	98	2.04082	146	148	1.35135	300	300	0	199	203	1.97044	299	300	0.333333	598	603	0.829187
6026A	chrM	6026	96	98	2.04082	146	148	1.35135	300	300	0	198	203	2.46305	300	300	0	599	601	0.332779
6026C	chrM	6026	96	98	2.04082	146	148	1.35135	300	300	0	197	203	2.95567	300	300	0	598	601	0.499168
6026T	chrM	6026	96	98	2.04082	146	148	1.35135	300	300	0	201	203	0.985222	298	300	0.666667	601	601	0
6027A	chrM	6027	97	98	1.02041	147	148	0.675676	300	300	0	202	202	0	301	301	0	600	601	0.166389
6027C	chrM	6027	97	98	1.02041	147	148	0.675676	300	300	0	197	202	2.47525	299	301	0.664452	601	601	0
6027T	chrM	6027	97	98	1.02041	147	148	0.675676	300	300	0	199	202	1.48515	298	301	0.996678	599	601	0.332779
615C	chrM	615	94	100	6	150	150	0	300	300	0	201	203	0.985222	298	300	0.666667	413	413	0
6217A	chrM	6217	98	99	1.0101	147	148	0.675676	300	300	0	200	201	0.497512	298	303	1.65017	599	603	0.66335
6217C	chrM	6217	98	99	1.0101	147	148	0.675676	300	300	0	202	201	-0.497512	300	303	0.990099	600	603	0.497512
6217G	chrM	6217	98	99	1.0101	147	148	0.675676	300	300	0	199	201	0.995025	300	303	0.990099	601	603	0.331675
6218C	chrM	6218	97	99	2.0202	147	148	0.675676	300	300	0	201	201	0	298	303	1.65017	602	604	0.331126
6218G	chrM	6218	97	99	2.0202	147	148	0.675676	300	300	0	200	201	0.497512	300	303	0.990099	601	604	0.496689
6218T	chrM	6218	97	99	2.0202	147	148	0.675676	300	300	0	201	201	0	300	303	0.990099	601	604	0.496689
6219A	chrM	6219	97	99	2.0202	147	149	1.34228	300	300	0	199	202	1.48515	299	303	1.32013	602	604	0.331126
6219G	chrM	6219	97	99	2.0202	147	149	1.34228	300	300	0	200	202	0.990099	300	303	0.990099	601	604	0.496689
6219T	chrM	6219	97	99	2.0202	147	149	1.34228	300	300	0	201	202	0.49505	302	303	0.330033	600	604	0.662252
6220A	chrM	6220	96	99	3.0303	148	150	1.33333	300	300	0	199	202	1.48515	299	301	0.664452	600	602	0.332226
6220G	chrM	6220	96	99	3.0303	148	150	1.33333	300	300	0	200	202	0.990099	299	301	0.664452	599	602	0.498339
6220T	chrM	6220	96	99	3.0303	148	150	1.33333	300	300	0	202	202	0	301	301	0	602	602	0
6221A	chrM	6221	89	100	11	138	150	8	300	300	0	202	204	0.980392	299	301	0.664452	602	600	-0.333333
6221C	chrM	6221	64	100	36	113	150	24.6667	293	300	2.33333	179	204	12.2549	300	301	0.332226	599	600	0.166667
6221G	chrM	6221	89	100	11	138	150	8	300	300	0	200	204	1.96078	301	301	0	598	600	0.333333
6242T	chrM	6242	89	100	11	138	150	8	300	300	0	192	202	4.9505	298	302	1.3245	601	603	0.331675
6266C	chrM	6266	91	100	9	150	150	0	300	300	0	201	203	0.985222	302	301	-0.332226	602	602	0
6299G	chrM	6299	74	100	26	150	150	0	300	300	0	200	202	0.990099	299	303	1.32013	598	604	0.993377
6366A	chrM	6366	85	100	15	150	150	0	300	300	0	198	201	1.49254	302	301	-0.332226	600	601	0.166389
6383A	chrM	6383	94	100	6	150	150	0	300	300	0	199	203	1.97044	299	304	1.64474	601	602	0.166113
6452T	chrM	6452	99	100	1	150	150	0	300	300	0	201	203	0.985222	300	300	0	600	600	0
6483T	chrM	6483	99	100	1	150	150	0	300	300	0	198	200	1	301	301	0	601	603	0.331675
6542T	chrM	6542	86	100	14	150	150	0	300	300	0	185	202	8.41584	298	302	1.3245	601	603	0.331675
6569A	chrM	6569	66	100	34	150	150	0	300	300	0	193	202	4.45545	298	301	0.996678	600	602	0.332226
6641A	chrM	6641	88	100	12	150	150	0	300	300	0	199	201	0.995025	301	303	0.660066	599	601	0.332779
6641C	chrM	6641	55	100	45	150	150	0	300	300	0	201	201	0	300	303	0.990099	600	601	0.166389
6641G	chrM	6641	88	100	12	150	150	0	300	300	0	201	201	0	302	303	0.330033	602	601	-0.166389
6689A	chrM	6689	96	100	4	146	150	2.66667	300	300	0	198	202	1.9802	301	303	0.660066	600	602	0.332226
6689G	chrM	6689	93	100	7	143	150	4.66667	300	300	0	194	202	3.9604	298	303	1.65017	598	602	0.664452
6689T	chrM	6689	96	100	4	146	150	2.66667	300	300	0	196	202	2.9703	302	303	0.330033	602	602	0
6690A	chrM	6690	96	99	3.0303	146	149	2.01342	300	300	0	199	203	1.97044	302	303	0.330033	601	602	0.166113
6690C	chrM	6690	96	99	3.0303	146	149	2.01342	300	300	0	199	203	1.97044	298	303	1.65017	601	602	0.166113
6690T	chrM	6690	96	99	3.0303	146	149	2.01342	300	300	0	201	203	0.985222	297	303	1.9802	598	602	0.664452
6691A	chrM	6691	97	99	2.0202	147	149	1.34228	300	300	0	199	201	0.995025	302	302	0	601	604	0.496689
6691C	chrM	6691	97	99	2.0202	147	149	1.34228	300	300	0	200	201	0.497512	303	302	-0.331126	600	604	0.662252
6691T	chrM	6691	97	99	2.0202	147	149	1.34228	300	300	0	198	201	1.49254	300	302	0.662252	599	604	0.827815
6692C	chrM	6692	97	98	1.02041	147	148	0.675676	300	300	0	197	200	1.5	301	300	-0.333333	598	604	0.993377
6692G	chrM	6692	96	98	2.04082	147	148	0.675676	300	300	0	194	200	3	300	300	0	599	604	0.827815
6692T	chrM	6692	97	98	1.02041	147	148	0.675676	300	300	0	198	200	1	301	300	-0.333333	603	604	0.165563
6693C	chrM	6693	97	98	1.02041	147	148	0.675676	300	300	0	199	200	0.5	299	302	0.993377	600	604	0.662252
6693G	chrM	6693	97	98	1.02041	147	148	0.675676	300	300	0	200	200	0	300	302	0.662252	600	604	0.662252
6693T	chrM	6693	97	98	1.02041	147	148	0.675676	300	300	0	197	200	1.5	301	302	0.331126	598	604	0.993377
6713T	chrM	6713	87	91	4.3956	141	141	0	300	300	0	189	191	1.04712	300	302	0.662252	600	602	0.332226
6761T	chrM	6761	60	64	6.25	114	114	0	300	300	0	182	183	0.546448	298	303	1.65017	602	603	0.165837
6794G	chrM	6794	47	50	6	102	102	0	300	300	0	182	187	2.6738	298	301	0.996678	601	602	0.166113
6812T	chrM	6812	43	46	6.52174	102	102	0	300	300	0	191	195	2.05128	301	305	1.31148	599	603	0.66335
6878T	chrM	6878	69	72	4.16667	120	120	0	300	300	0	199	202	1.48515	301	302	0.331126	600	602	0.332226
6902G	chrM	6902	82	85	3.52941	135	135	0	300	300	0	197	205	3.90244	300	303	0.990099	599	601	0.332779
6932C	chrM	6932	98	99	1.0101	147	148	0.675676	300	300	0	199	203	1.97044	299	301	0.664452	599	603	0.66335
6932G	chrM	6932	98	99	1.0101	147	148	0.675676	300	300	0	200	203	1.47783	299	301	0.664452	600	603	0.497512
6932T	chrM	6932	98	99	1.0101	147	148	0.675676	300	300	0	202	203	0.492611	301	301	0	599	603	0.66335
6933A	chrM	6933	98	100	2	146	148	1.35135	300	300	0	200	202	0.990099	302	301	-0.332226	601	601	0
6933C	chrM	6933	98	100	2	146	148	1.35135	300	300	0	199	202	1.48515	299	301	0.664452	599	601	0.332779
6933G	chrM	6933	98	100	2	146	148	1.35135	300	300	0	200	202	0.990099	299	301	0.664452	600	601	0.166389
6934A	chrM	6934	98	100	2	146	149	2.01342	300	300	0	200	203	1.47783	300	302	0.662252	599	600	0.166667
6934C	chrM	6934	98	100	2	146	149	2.01342	300	300	0	200	203	1.47783	301	302	0.331126	600	600	0
6934G	chrM	6934	98	100	2	146	149	2.01342	300	300	0	202	203	0.492611	300	302	0.662252	599	600	0.166667
6935A	chrM	6935	97	100	3	147	150	2	300	300	0	199	201	0.995025	301	302	0.331126	599	603	0.66335
6935G	chrM	6935	97	100	3	147	150	2	300	300	0	200	201	0.497512	300	302	0.662252	601	603	0.331675
6935T	chrM	6935	51	100	49	78	150	48	222	300	26	202	201	-0.497512	300	302	0.662252	599	603	0.66335
6938A	chrM	6938	98	100	2	148	150	1.33333	300	300	0	202	203	0.492611	300	302	0.662252	598	601	0.499168
6938G	chrM	6938	98	100	2	148	150	1.33333	300	300	0	199	203	1.97044	298	302	1.3245	598	601	0.499168
6938T	chrM	6938	51	100	49	78	150	48	222	300	26	202	203	0.492611	301	302	0.331126	601	601	0
6939A	chrM	6939	98	99	1.0101	148	149	0.671141	300	300	0	201	203	0.985222	300	304	1.31579	599	600	0.166667
6939C	chrM	6939	98	99	1.0101	148	149	0.671141	300	300	0	202	203	0.492611	300	304	1.31579	601	600	-0.166667
6939G	chrM	6939	98	99	1.0101	148	149	0.671141	300	300	0	199	203	1.97044	301	304	0.986842	599	600	0.166667
6940A	chrM	6940	98	99	1.0101	148	149	0.671141	300	300	0	201	203	0.985222	301	302	0.331126	602	601	-0.166389
6940C	chrM	6940	98	99	1.0101	148	149	0.671141	300	300	0	200	203	1.47783	301	302	0.331126	598	601	0.499168
6940G	chrM	6940	98	99	1.0101	148	149	0.671141	300	300	0	199	203	1.97044	301	302	0.331126	600	601	0.166389
709A	chrM	709	64	100	36	150	150	0	300	300	0	203	202	-0.49505	296	303	2.31023	507	509	0.392927
709C	chrM	709	83	100	17	150	150	0	300	300	0	198	202	1.9802	299	303	1.32013	508	509	0.196464
709T	chrM	709	83	100	17	150	150	0	300	300	0	201	202	0.49505	301	303	0.660066	507	509	0.392927
7144A	chrM	7144	98	99	1.0101	146	148	1.35135	300	300	0	198	198	0	298	302	1.3245	600	603	0.497512
7144C	chrM	7144	98	99	1.0101	146	148	1.35135	300	300	0	197	198	0.505051	297	302	1.65563	599	603	0.66335
7144G	chrM	7144	98	99	1.0101	146	148	1.35135	300	300	0	200	198	-1.0101	298	302	1.3245	600	603	0.497512
7145A	chrM	7145	98	99	1.0101	147	149	1.34228	300	300	0	197	200	1.5	301	303	0.660066	600	603	0.497512
7145G	chrM	7145	98	99	1.0101	147	149	1.34228	300	300	0	198	200	1	299	303	1.32013	602	603	0.165837
7145T	chrM	7145	98	99	1.0101	147	149	1.34228	300	300	0	195	200	2.5	297	303	1.9802	599	603	0.66335
7146C	chrM	7146	60	100	40	109	150	27.3333	300	300	0	122	203	39.9015	271	301	9.96678	599	601	0.332779
7146G	chrM	7146	7	100	93	48	150	68	291	300	3	26	203	87.1921	189	301	37.2093	598	601	0.499168
7146T	chrM	7146	60	100	40	109	150	27.3333	300	300	0	119	203	41.3793	268	301	10.9635	600	601	0.166389
7232A	chrM	7232	94	100	6	150	150	0	300	300	0	201	202	0.49505	299	302	0.993377	600	600	0
7232G	chrM	7232	94	100	6	150	150	0	300	300	0	202	202	0	300	302	0.662252	600	600	0
7232T	chrM	7232	52	100	48	128	150	14.6667	291	300	3	192	202	4.9505	287	302	4.96689	600	600	0
7256T	chrM	7256	53	100	47	130	150	13.3333	300	300	0	185	202	8.41584	299	301	0.664452	600	602	0.332226
7286C	chrM	7286	88	100	12	150	150	0	300	300	0	200	202	0.990099	302	302	0	599	603	0.66335
7316A	chrM	7316	26	100	74	76	150	49.3333	270	300	10	96	201	52.2388	266	305	12.7869	601	602	0.166113
7316C	chrM	7316	69	100	31	119	150	20.6667	300	300	0	171	201	14.9254	289	305	5.2459	602	602	0
7316T	chrM	7316	69	100	31	119	150	20.6667	300	300	0	171	201	14.9254	289	305	5.2459	601	602	0.166113
7317C	chrM	7317	98	99	1.0101	148	149	0.671141	300	300	0	194	200	3	298	304	1.97368	601	601	0
7317G	chrM	7317	98	99	1.0101	148	149	0.671141	300	300	0	195	200	2.5	299	304	1.64474	599	601	0.332779
7317T	chrM	7317	98	99	1.0101	148	149	0.671141	300	300	0	198	200	1	299	304	1.64474	601	601	0
7318A	chrM	7318	97	98	1.02041	147	148	0.675676	300	300	0	195	200	2.5	299	303	1.32013	599	603	0.66335
7318C	chrM	7318	97	98	1.02041	147	148	0.675676	300	300	0	195	200	2.5	298	303	1.65017	600	603	0.497512
7318G	chrM	7318	97	98	1.02041	147	148	0.675676	300	300	0	196	200	2	298	303	1.65017	599	603	0.66335
7337A	chrM	7337	82	89	7.86517	139	139	0	300	300	0	188	190	1.05263	291	296	1.68919	602	601	-0.166389
7356A	chrM	7356	69	78	11.5385	128	128	0	300	300	0	181	183	1.0929	283	287	1.39373	600	602	0.332226
7398A	chrM	7398	54	58	6.89655	120	120	0	300	300	0	179	181	1.10497	281	286	1.74825	600	600	0
7398G	chrM	7398	45	58	22.4138	120	120	0	300	300	0	182	181	-0.552486	284	286	0.699301	600	600	0
7398T	chrM	7398	54	58	6.89655	120	120	0	300	300	0	178	181	1.65746	284	286	0.699301	600	600	0
7517C	chrM	7517	98	99	1.0101	147	147	0	300	300	0	201	204	1.47059	300	301	0.332226	599	603	0.66335
7517G	chrM	7517	98	99	1.0101	147	147	0	300	300	0	200	204	1.96078	299	301	0.664452	599	603	0.66335
7517T	chrM	7517	98	99	1.0101	147	147	0	300	300	0	199	204	2.45098	299	301	0.664452	600	603	0.497512
7518C	chrM	7518	98	100	2	148	148	0	300	300	0	200	202	0.990099	298	302	1.3245	600	603	0.497512
7518G	chrM	7518	98	100	2	148	148	0	300	300	0	200	202	0.990099	300	302	0.662252	598	603	0.829187
7518T	chrM	7518	98	100	2	148	148	0	300	300	0	202	202	0	300	302	0.662252	599	603	0.66335
7519C	chrM	7519	98	100	2	148	149	0.671141	300	300	0	199	203	1.97044	302	301	-0.332226	600	603	0.497512
7519G	chrM	7519	98	100	2	148	149	0.671141	300	300	0	199	203	1.97044	302	301	-0.332226	601	603	0.331675
7519T	chrM	7519	98	100	2	148	149	0.671141	300	300	0	197	203	2.95567	299	301	0.664452	601	603	0.331675
7520A	chrM	7520	98	100	2	148	149	0.671141	300	300	0	199	204	2.45098	298	301	0.996678	601	602	0.166113
7520C	chrM	7520	98	100	2	148	149	0.671141	300	300	0	199	204	2.45098	299	301	0.664452	596	602	0.996678
7520T	chrM	7520	98	100	2	148	149	0.671141	300	300	0	199	204	2.45098	299	301	0.664452	601	602	0.166113
7521A	chrM	7521	0	100	100	10	150	93.3333	203	300	32.3333	172	204	15.6863	272	302	9.93377	598	604	0.993377
7521C	chrM	7521	49	100	51	89	150	40.6667	281	300	6.33333	201	204	1.47059	299	302	0.993377	602	604	0.331126
7521T	chrM	7521	49	100	51	89	150	40.6667	281	300	6.33333	199	204	2.45098	299	302	0.993377	601	604	0.496689
7522A	chrM	7522	98	100	2	150	150	0	300	300	0	200	201	0.497512	298	303	1.65017	599	602	0.498339
7522C	chrM	7522	98	100	2	150	150	0	300	300	0	200	201	0.497512	300	303	0.990099	600	602	0.332226
7522G	chrM	7522	98	100	2	150	150	0	300	300	0	199	201	0.995025	300	303	0.990099	601	602	0.166113
7523C	chrM	7523	97	99	2.0202	150	150	0	300	300	0	199	201	0.995025	298	301	0.996678	602	602	0
7523G	chrM	7523	97	99	2.0202	150	150	0	300	300	0	200	201	0.497512	298	301	0.996678	600	602	0.332226
7523T	chrM	7523	97	99	2.0202	150	150	0	300	300	0	201	201	0	300	301	0.332226	600	602	0.332226
7524A	chrM	7524	97	99	2.0202	150	150	0	300	300	0	200	202	0.990099	302	300	-0.666667	598	601	0.499168
7524C	chrM	7524	97	99	2.0202	150	150	0	300	300	0	198	202	1.9802	300	300	0	601	601	0
7524G	chrM	7524	97	99	2.0202	150	150	0	300	300	0	200	202	0.990099	298	300	0.666667	600	601	0.166389
7525A	chrM	7525	98	99	1.0101	150	150	0	300	300	0	202	203	0.492611	300	302	0.662252	600	603	0.497512
7525C	chrM	7525	98	99	1.0101	150	150	0	300	300	0	201	203	0.985222	302	302	0	598	603	0.829187
7525G	chrM	7525	98	99	1.0101	150	150	0	300	300	0	198	203	2.46305	301	302	0.331126	601	603	0.331675
7646C	chrM	7646	97	98	1.02041	150	150	0	300	300	0	202	200	-1	300	304	1.31579	601	602	0.166113
7646G	chrM	7646	97	98	1.02041	150	150	0	300	300	0	200	200	0	299	304	1.64474	600	602	0.332226
7646T	chrM	7646	97	98	1.02041	150	150	0	300	300	0	201	200	-0.5	299	304	1.64474	598	602	0.664452
7647A	chrM	7647	97	98	1.02041	150	150	0	300	300	0	200	202	0.990099	301	302	0.331126	600	602	0.332226
7647C	chrM	7647	97	98	1.02041	150	150	0	300	300	0	198	202	1.9802	300	302	0.662252	601	602	0.166113
7647G	chrM	7647	97	98	1.02041	150	150	0	300	300	0	200	202	0.990099	300	302	0.662252	600	602	0.332226
7648A	chrM	7648	98	99	1.0101	150	150	0	300	300	0	200	200	0	301	303	0.660066	599	601	0.332779
7648G	chrM	7648	98	99	1.0101	150	150	0	300	300	0	197	200	1.5	300	303	0.990099	599	601	0.332779
7648T	chrM	7648	98	99	1.0101	150	150	0	300	300	0	202	200	-1	300	303	0.990099	600	601	0.166389
7649C	chrM	7649	97	99	2.0202	150	150	0	300	300	0	199	201	0.995025	298	302	1.3245	599	601	0.332779
7649G	chrM	7649	97	99	2.0202	150	150	0	300	300	0	201	201	0	302	302	0	600	601	0.166389
7649T	chrM	7649	97	99	2.0202	150	150	0	300	300	0	200	201	0.497512	299	302	0.993377	600	601	0.166389
7650A	chrM	7650	72	100	28	134	150	10.6667	300	300	0	202	202	0	298	302	1.3245	598	600	0.333333
7650G	chrM	7650	72	100	28	134	150	10.6667	300	300	0	200	202	0.990099	301	302	0.331126	601	600	-0.166667
7650T	chrM	7650	24	100	76	58	150	61.3333	275	300	8.33333	146	202	27.7228	301	302	0.331126	600	600	0
7705A	chrM	7705	69	100	31	145	150	3.33333	300	300	0	175	202	13.3663	300	303	0.990099	597	601	0.665557
7705C	chrM	7705	24	100	76	67	150	55.3333	300	300	0	114	202	43.5644	282	303	6.93069	600	601	0.166389
7705G	chrM	7705	69	100	31	145	150	3.33333	300	300	0	174	202	13.8614	301	303	0.660066	603	601	-0.332779
7706A	chrM	7706	98	100	2	150	150	0	300	300	0	197	201	1.99005	300	303	0.990099	600	602	0.332226
7706C	chrM	7706	98	100	2	150	150	0	300	300	0	197	201	1.99005	301	303	0.660066	602	602	0
7706T	chrM	7706	98	100	2	150	150	0	300	300	0	197	201	1.99005	299	303	1.32013	599	602	0.498339
7707A	chrM	7707	99	100	1	150	150	0	300	300	0	196	200	2	299	302	0.993377	600	604	0.662252
7707G	chrM	7707	99	100	1	150	150	0	300	300	0	195	200	2.5	300	302	0.662252	599	604	0.827815
7707T	chrM	7707	99	100	1	150	150	0	300	300	0	197	200	1.5	300	302	0.662252	598	604	0.993377
7708A	chrM	7708	98	99	1.0101	150	150	0	300	300	0	197	200	1.5	302	304	0.657895	601	604	0.496689
7708G	chrM	7708	98	99	1.0101	150	150	0	300	300	0	195	200	2.5	301	304	0.986842	601	604	0.496689
7708T	chrM	7708	98	99	1.0101	150	150	0	300	300	0	199	200	0.5	300	304	1.31579	601	604	0.496689
7709A	chrM	7709	98	99	1.0101	150	150	0	300	300	0	196	199	1.50754	300	303	0.990099	598	603	0.829187
7709G	chrM	7709	98	99	1.0101	150	150	0	300	300	0	195	199	2.01005	300	303	0.990099	601	603	0.331675
7709T	chrM	7709	98	99	1.0101	150	150	0	300	300	0	197	199	1.00503	299	303	1.32013	600	603	0.497512
7808A	chrM	7808	98	99	1.0101	150	150	0	300	300	0	199	202	1.48515	300	302	0.662252	598	600	0.333333
7808G	chrM	7808	98	99	1.0101	150	150	0	300	300	0	202	202	0	298	302	1.3245	600	600	0
7808T	chrM	7808	98	99	1.0101	150	150	0	300	300	0	199	202	1.48515	300	302	0.662252	602	600	-0.333333
7809A	chrM	7809	98	99	1.0101	150	150	0	300	300	0	197	202	2.47525	301	302	0.331126	600	601	0.166389
7809C	chrM	7809	98	99	1.0101	150	150	0	300	300	0	199	202	1.48515	303	302	-0.331126	602	601	-0.166389
7809G	chrM	7809	98	99	1.0101	150	150	0	300	300	0	199	202	1.48515	301	302	0.331126	598	601	0.499168
7810A	chrM	7810	73	100	27	146	150	2.66667	300	300	0	195	202	3.46535	296	301	1.66113	601	602	0.166113
7810G	chrM	7810	73	100	27	146	150	2.66667	300	300	0	195	202	3.46535	294	301	2.32558	598	602	0.664452
7810T	chrM	7810	29	100	71	97	150	35.3333	300	300	0	158	202	21.7822	262	301	12.9568	600	602	0.332226
7868T	chrM	7868	90	100	10	140	150	6.66667	300	300	0	201	203	0.985222	302	302	0	600	603	0.497512
7891T	chrM	7891	88	100	12	148	150	1.33333	300	300	0	200	202	0.990099	298	304	1.97368	601	603	0.331675
7912A	chrM	7912	64	100	36	141	150	6	300	300	0	178	202	11.8812	299	302	0.993377	600	603	0.497512
7912C	chrM	7912	91	100	9	150	150	0	300	300	0	199	202	1.48515	298	302	1.3245	602	603	0.165837
7912T	chrM	7912	91	100	9	150	150	0	300	300	0	200	202	0.990099	299	302	0.993377	601	603	0.331675
7913A	chrM	7913	98	100	2	150	150	0	300	300	0	200	203	1.47783	300	304	1.31579	598	604	0.993377
7913C	chrM	7913	98	100	2	150	150	0	300	300	0	198	203	2.46305	300	304	1.31579	600	604	0.662252
7913G	chrM	7913	98	100	2	150	150	0	300	300	0	201	203	0.985222	300	304	1.31579	600	604	0.662252
7914C	chrM	7914	98	99	1.0101	150	150	0	300	300	0	200	202	0.990099	299	302	0.993377	602	602	0
7914G	chrM	7914	98	99	1.0101	150	150	0	300	300	0	200	202	0.990099	299	302	0.993377	599	602	0.498339
7914T	chrM	7914	98	99	1.0101	150	150	0	300	300	0	199	202	1.48515	300	302	0.662252	599	602	0.498339
7915A	chrM	7915	97	98	1.02041	150	150	0	300	300	0	200	200	0	300	300	0	600	603	0.497512
7915G	chrM	7915	97	98	1.02041	150	150	0	300	300	0	201	200	-0.5	299	300	0.333333	601	603	0.331675
7915T	chrM	7915	97	98	1.02041	150	150	0	300	300	0	199	200	0.5	299	300	0.333333	600	603	0.497512
8017A	chrM	8017	97	98	1.02041	150	150	0	300	300	0	198	201	1.49254	303	303	0	602	604	0.331126
8017G	chrM	8017	97	98	1.02041	150	150	0	300	300	0	200	201	0.497512	302	303	0.330033	600	604	0.662252
8017T	chrM	8017	97	98	1.02041	150	150	0	300	300	0	197	201	1.99005	299	303	1.32013	601	604	0.496689
8018A	chrM	8018	96	98	2.04082	150	150	0	300	300	0	197	201	1.99005	301	302	0.331126	601	603	0.331675
8018G	chrM	8018	96	98	2.04082	150	150	0	300	300	0	200	201	0.497512	299	302	0.993377	601	603	0.331675
8018T	chrM	8018	96	98	2.04082	150	150	0	300	300	0	200	201	0.497512	301	302	0.331126	600	603	0.497512
8019A	chrM	8019	97	99	2.0202	150	150	0	300	300	0	199	203	1.97044	300	302	0.662252	598	603	0.829187
8019G	chrM	8019	97	99	2.0202	150	150	0	300	300	0	200	203	1.47783	300	302	0.662252	601	603	0.331675
8019T	chrM	8019	97	99	2.0202	150	150	0	300	300	0	201	203	0.985222	300	302	0.662252	598	603	0.829187
8020A	chrM	8020	96	99	3.0303	150	150	0	300	300	0	198	203	2.46305	300	303	0.990099	601	602	0.166113
8020C	chrM	8020	96	99	3.0303	150	150	0	300	300	0	198	203	2.46305	300	303	0.990099	601	602	0.166113
8020T	chrM	8020	96	99	3.0303	150	150	0	300	300	0	197	203	2.95567	300	303	0.990099	601	602	0.166113
8021C	chrM	8021	73	100	27	148	150	1.33333	300	300	0	185	203	8.867	300	303	0.990099	601	604	0.496689
8021G	chrM	8021	28	100	72	94	150	37.3333	300	300	0	141	203	30.5419	298	303	1.65017	600	604	0.662252
8021T	chrM	8021	73	100	27	148	150	1.33333	300	300	0	181	203	10.8374	303	303	0	600	604	0.662252
8065A	chrM	8065	45	100	55	112	150	25.3333	300	300	0	179	200	10.5	299	302	0.993377	599	601	0.332779
8065C	chrM	8065	88	100	12	150	150	0	300	300	0	202	200	-1	300	302	0.662252	598	601	0.499168
8065T	chrM	8065	88	100	12	150	150	0	300	300	0	202	200	-1	298	302	1.3245	602	601	-0.166389
8140T	chrM	8140	95	100	5	150	150	0	300	300	0	199	203	1.97044	299	301	0.664452	602	601	-0.166389
8152A	chrM	8152	99	100	1	150	150	0	300	300	0	203	203	0	298	301	0.996678	601	603	0.331675
8203A	chrM	8203	95	100	5	145	150	3.33333	300	300	0	200	201	0.497512	299	302	0.993377	600	603	0.497512
8203G	chrM	8203	95	100	5	145	150	3.33333	300	300	0	199	201	0.995025	300	302	0.662252	600	603	0.497512
8203T	chrM	8203	88	100	12	138	150	8	300	300	0	198	201	1.49254	300	302	0.662252	600	603	0.497512
8204C	chrM	8204	97	100	3	147	150	2	300	300	0	200	202	0.990099	299	301	0.664452	601	603	0.331675
8204G	chrM	8204	97	100	3	147	150	2	300	300	0	197	202	2.47525	296	301	1.66113	598	603	0.829187
8204T	chrM	8204	97	100	3	147	150	2	300	300	0	201	202	0.49505	299	301	0.664452	600	603	0.497512
8205A	chrM	8205	97	99	2.0202	147	149	1.34228	300	300	0	199	201	0.995025	300	303	0.990099	601	604	0.496689
8205C	chrM	8205	97	99	2.0202	147	149	1.34228	300	300	0	200	201	0.497512	299	303	1.32013	600	604	0.662252
8205G	chrM	8205	97	99	2.0202	147	149	1.34228	300	300	0	200	201	0.497512	299	303	1.32013	601	604	0.496689
8206A	chrM	8206	97	98	1.02041	147	148	0.675676	300	300	0	199	203	1.97044	299	301	0.664452	598	602	0.664452
8206C	chrM	8206	97	98	1.02041	147	148	0.675676	300	300	0	202	203	0.492611	299	301	0.664452	599	602	0.498339
8206T	chrM	8206	97	98	1.02041	147	148	0.675676	300	300	0	201	203	0.985222	299	301	0.664452	601	602	0.166113
8207A	chrM	8207	97	98	1.02041	147	148	0.675676	300	300	0	201	202	0.49505	300	302	0.662252	600	604	0.662252
8207G	chrM	8207	97	98	1.02041	147	148	0.675676	300	300	0	199	202	1.48515	299	302	0.993377	598	604	0.993377
8207T	chrM	8207	97	98	1.02041	147	148	0.675676	300	300	0	199	202	1.48515	301	302	0.331126	599	604	0.827815
825A	chrM	825	95	100	5	150	150	0	300	300	0	200	203	1.47783	301	302	0.331126	600	602	0.332226
8390A	chrM	8390	98	99	1.0101	148	149	0.671141	300	300	0	201	201	0	300	302	0.662252	601	602	0.166113
8390C	chrM	8390	98	99	1.0101	148	149	0.671141	300	300	0	200	201	0.497512	300	302	0.662252	600	602	0.332226
8390G	chrM	8390	98	99	1.0101	148	149	0.671141	300	300	0	200	201	0.497512	298	302	1.3245	598	602	0.664452
8391A	chrM	8391	98	99	1.0101	148	149	0.671141	300	300	0	199	201	0.995025	299	301	0.664452	602	603	0.165837
8391C	chrM	8391	98	99	1.0101	148	149	0.671141	300	300	0	198	201	1.49254	300	301	0.332226	600	603	0.497512
8391T	chrM	8391	98	99	1.0101	148	149	0.671141	300	300	0	199	201	0.995025	302	301	-0.332226	599	603	0.66335
8392A	chrM	8392	32	100	68	81	150	46	300	300	0	199	201	0.995025	300	301	0.332226	600	604	0.662252
8392C	chrM	8392	67	100	33	118	150	21.3333	300	300	0	201	201	0	298	301	0.996678	599	604	0.827815
8392T	chrM	8392	67	100	33	118	150	21.3333	300	300	0	198	201	1.49254	300	301	0.332226	599	604	0.827815
8405C	chrM	8405	98	100	2	150	150	0	300	300	0	199	201	0.995025	301	304	0.986842	600	601	0.166389
8405G	chrM	8405	79	100	21	150	150	0	300	300	0	198	201	1.49254	300	304	1.31579	601	601	0
8405T	chrM	8405	98	100	2	150	150	0	300	300	0	200	201	0.497512	300	304	1.31579	599	601	0.332779
8416T	chrM	8416	90	100	10	150	150	0	300	300	0	201	200	-0.5	300	301	0.332226	600	602	0.332226
843C	chrM	843	97	100	3	150	150	0	300	300	0	199	200	0.5	300	302	0.662252	601	602	0.166113
8455T	chrM	8455	94	100	6	148	150	1.33333	300	300	0	200	201	0.497512	300	303	0.990099	599	602	0.498339
8461T	chrM	8461	95	100	5	150	150	0	300	300	0	201	204	1.47059	302	303	0.330033	599	603	0.66335
8503C	chrM	8503	81	100	19	131	150	12.6667	300	300	0	200	204	1.96078	301	304	0.986842	602	600	-0.333333
8545A	chrM	8545	35	100	65	112	150	25.3333	300	300	0	144	203	29.064	299	300	0.333333	602	601	-0.166389
8545C	chrM	8545	80	100	20	149	150	0.666667	300	300	0	177	203	12.8079	300	300	0	601	601	0
8545T	chrM	8545	80	100	20	149	150	0.666667	300	300	0	178	203	12.3153	301	300	-0.333333	599	601	0.332779
8546A	chrM	8546	99	100	1	150	150	0	300	300	0	196	204	3.92157	299	302	0.993377	599	602	0.498339
8546G	chrM	8546	99	100	1	150	150	0	300	300	0	197	204	3.43137	299	302	0.993377	600	602	0.332226
8546T	chrM	8546	99	100	1	150	150	0	300	300	0	198	204	2.94118	301	302	0.331126	598	602	0.664452
8547A	chrM	8547	99	100	1	150	150	0	300	300	0	199	203	1.97044	299	303	1.32013	597	601	0.665557
8547C	chrM	8547	99	100	1	150	150	0	300	300	0	199	203	1.97044	298	303	1.65017	601	601	0
8547G	chrM	8547	99	100	1	150	150	0	300	300	0	198	203	2.46305	299	303	1.32013	601	601	0
8548A	chrM	8548	98	99	1.0101	150	150	0	300	300	0	196	201	2.48756	300	302	0.662252	597	600	0.5
8548C	chrM	8548	98	99	1.0101	150	150	0	300	300	0	196	201	2.48756	302	302	0	598	600	0.333333
8548G	chrM	8548	98	99	1.0101	150	150	0	300	300	0	199	201	0.995025	299	302	0.993377	600	600	0
8574T	chrM	8574	93	96	3.125	150	150	0	300	300	0	194	198	2.0202	300	301	0.332226	599	602	0.498339
8577G	chrM	8577	93	96	3.125	150	150	0	300	300	0	193	200	3.5	301	301	0	599	600	0.166667
859C	chrM	859	97	100	3	150	150	0	300	300	0	196	199	1.50754	301	301	0	600	603	0.497512
8652C	chrM	8652	97	98	1.02041	150	150	0	300	300	0	198	200	1	301	300	-0.333333	600	604	0.662252
8652G	chrM	8652	97	98	1.02041	150	150	0	300	300	0	198	200	1	300	300	0	601	604	0.496689
8652T	chrM	8652	97	98	1.02041	150	150	0	300	300	0	195	200	2.5	300	300	0	602	604	0.331126
8653C	chrM	8653	97	99	2.0202	150	150	0	300	300	0	197	201	1.99005	300	301	0.332226	600	602	0.332226
8653G	chrM	8653	97	99	2.0202	150	150	0	300	300	0	198	201	1.49254	301	301	0	600	602	0.332226
8653T	chrM	8653	97	99	2.0202	150	150	0	300	300	0	197	201	1.99005	300	301	0.332226	601	602	0.166113
8654A	chrM	8654	97	99	2.0202	150	150	0	300	300	0	200	202	0.990099	300	300	0	602	603	0.165837
8654C	chrM	8654	97	99	2.0202	150	150	0	300	300	0	201	202	0.49505	299	300	0.333333	599	603	0.66335
8654G	chrM	8654	97	99	2.0202	150	150	0	300	300	0	197	202	2.47525	301	300	-0.333333	599	603	0.66335
8655A	chrM	8655	88	100	12	150	150	0	300	300	0	194	203	4.4335	299	301	0.664452	600	602	0.332226
8655G	chrM	8655	88	100	12	150	150	0	300	300	0	193	203	4.92611	299	301	0.664452	601	602	0.166113
8655T	chrM	8655	66	100	34	139	150	7.33333	300	300	0	155	203	23.6453	297	301	1.3289	599	602	0.498339
8677C	chrM	8677	92	100	8	148	150	1.33333	300	300	0	190	204	6.86275	300	303	0.990099	597	602	0.830565
868A	chrM	868	97	100	3	150	150	0	300	300	0	201	202	0.49505	300	298	-0.671141	598	600	0.333333
868G	chrM	868	97	100	3	150	150	0	300	300	0	202	202	0	302	298	-1.34228	600	600	0
868T	chrM	868	72	100	28	150	150	0	300	300	0	201	202	0.49505	301	298	-1.00671	601	600	-0.166667
8701G	chrM	8701	90	100	10	140	150	6.66667	300	300	0	200	201	0.497512	301	300	-0.333333	599	601	0.332779
8718C	chrM	8718	90	100	10	145	150	3.33333	300	300	0	200	201	0.497512	297	301	1.3289	601	601	0
8718G	chrM	8718	69	100	31	123	150	18	300	300	0	202	201	-0.497512	301	301	0	600	601	0.166389
8718T	chrM	8718	90	100	10	145	150	3.33333	300	300	0	201	201	0	300	301	0.332226	598	601	0.499168
8719A	chrM	8719	98	100	2	150	150	0	300	300	0	200	202	0.990099	300	301	0.332226	599	599	0
8719C	chrM	8719	98	100	2	150	150	0	300	300	0	199	202	1.48515	299	301	0.664452	598	599	0.166945
8719T	chrM	8719	98	100	2	150	150	0	300	300	0	201	202	0.49505	300	301	0.332226	599	599	0
8720A	chrM	8720	98	99	1.0101	150	150	0	300	300	0	200	202	0.990099	300	301	0.332226	600	600	0
8720C	chrM	8720	98	99	1.0101	150	150	0	300	300	0	201	202	0.49505	299	301	0.664452	600	600	0
8720T	chrM	8720	98	99	1.0101	150	150	0	300	300	0	201	202	0.49505	300	301	0.332226	598	600	0.333333
8721C	chrM	8721	98	99	1.0101	150	150	0	300	300	0	199	203	1.97044	301	300	-0.333333	601	602	0.166113
8721G	chrM	8721	98	99	1.0101	150	150	0	300	300	0	199	203	1.97044	301	300	-0.333333	601	602	0.166113
8721T	chrM	8721	98	99	1.0101	150	150	0	300	300	0	199	203	1.97044	299	300	0.333333	599	602	0.498339
8856A	chrM	8856	98	99	1.0101	150	150	0	300	300	0	200	202	0.990099	302	303	0.330033	599	602	0.498339
8856C	chrM	8856	98	99	1.0101	150	150	0	300	300	0	200	202	0.990099	300	303	0.990099	601	602	0.166113
8856T	chrM	8856	98	99	1.0101	150	150	0	300	300	0	200	202	0.990099	299	303	1.32013	600	602	0.332226
8857A	chrM	8857	98	99	1.0101	150	150	0	300	300	0	200	201	0.497512	299	303	1.32013	602	601	-0.166389
8857C	chrM	8857	98	99	1.0101	150	150	0	300	300	0	202	201	-0.497512	301	303	0.660066	600	601	0.166389
8857T	chrM	8857	98	99	1.0101	150	150	0	300	300	0	199	201	0.995025	299	303	1.32013	598	601	0.499168
8858A	chrM	8858	98	100	2	150	150	0	300	300	0	201	201	0	298	300	0.666667	602	601	-0.166389
8858C	chrM	8858	98	100	2	150	150	0	300	300	0	201	201	0	300	300	0	600	601	0.166389
8858T	chrM	8858	98	100	2	150	150	0	300	300	0	199	201	0.995025	300	300	0	601	601	0
8859A	chrM	8859	97	100	3	150	150	0	300	300	0	199	202	1.48515	298	300	0.666667	599	601	0.332779
8859G	chrM	8859	97	100	3	150	150	0	300	300	0	199	202	1.48515	301	300	-0.333333	600	601	0.166389
8859T	chrM	8859	97	100	3	150	150	0	300	300	0	199	202	1.48515	300	300	0	599	601	0.332779
8860C	chrM	8860	60	100	40	112	150	25.3333	300	300	0	199	202	1.48515	298	301	0.996678	601	602	0.166113
8860G	chrM	8860	9	100	91	38	150	74.6667	279	300	7	139	202	31.1881	291	301	3.32226	600	602	0.332226
8860T	chrM	8860	60	100	40	112	150	25.3333	300	300	0	202	202	0	299	301	0.664452	600	602	0.332226
8943A	chrM	8943	61	100	39	126	150	16	300	300	0	201	203	0.985222	299	300	0.333333	599	600	0.166667
8943G	chrM	8943	61	100	39	126	150	16	300	300	0	200	203	1.47783	303	300	-1	600	600	0
8943T	chrM	8943	9	100	91	58	150	61.3333	279	300	7	154	203	24.1379	302	300	-0.666667	600	600	0
8944C	chrM	8944	97	100	3	150	150	0	300	300	0	201	204	1.47059	301	301	0	601	604	0.496689
8944G	chrM	8944	97	100	3	150	150	0	300	300	0	200	204	1.96078	298	301	0.996678	600	604	0.662252
8944T	chrM	8944	97	100	3	150	150	0	300	300	0	199	204	2.45098	300	301	0.332226	602	604	0.331126
8945A	chrM	8945	97	99	2.0202	150	150	0	300	300	0	202	202	0	297	301	1.3289	598	601	0.499168
8945C	chrM	8945	97	99	2.0202	150	150	0	300	300	0	201	202	0.49505	303	301	-0.664452	601	601	0
8945G	chrM	8945	97	99	2.0202	150	150	0	300	300	0	199	202	1.48515	300	301	0.332226	601	601	0
8946C	chrM	8946	97	98	1.02041	150	150	0	300	300	0	201	203	0.985222	302	300	-0.666667	600	601	0.166389
8946G	chrM	8946	97	98	1.02041	150	150	0	300	300	0	199	203	1.97044	300	300	0	599	601	0.332779
8946T	chrM	8946	97	98	1.02041	150	150	0	300	300	0	200	203	1.47783	300	300	0	600	601	0.166389
8947A	chrM	8947	97	98	1.02041	150	150	0	300	300	0	200	202	0.990099	301	301	0	600	602	0.332226
8947G	chrM	8947	97	98	1.02041	150	150	0	300	300	0	201	202	0.49505	299	301	0.664452	599	602	0.498339
8947T	chrM	8947	97	98	1.02041	150	150	0	300	300	0	200	202	0.990099	299	301	0.664452	603	602	-0.166113
9056A	chrM	9056	98	99	1.0101	150	150	0	300	300	0	199	202	1.48515	302	302	0	601	602	0.166113
9056G	chrM	9056	98	99	1.0101	150	150	0	300	300	0	198	202	1.9802	299	302	0.993377	599	602	0.498339
9056T	chrM	9056	98	99	1.0101	150	150	0	300	300	0	198	202	1.9802	300	302	0.662252	599	602	0.498339
9057A	chrM	9057	98	99	1.0101	150	150	0	300	300	0	200	201	0.497512	299	302	0.993377	598	603	0.829187
9057G	chrM	9057	98	99	1.0101	150	150	0	300	300	0	200	201	0.497512	301	302	0.331126	601	603	0.331675
9057T	chrM	9057	98	99	1.0101	150	150	0	300	300	0	200	201	0.497512	299	302	0.993377	601	603	0.331675
9058C	chrM	9058	97	99	2.0202	150	150	0	300	300	0	199	200	0.5	300	301	0.332226	602	602	0
9058G	chrM	9058	97	99	2.0202	150	150	0	300	300	0	200	200	0	300	301	0.332226	600	602	0.332226
9058T	chrM	9058	97	99	2.0202	150	150	0	300	300	0	201	200	-0.5	300	301	0.332226	602	602	0
9059A	chrM	9059	97	99	2.0202	150	150	0	300	300	0	199	202	1.48515	300	300	0	599	603	0.66335
9059G	chrM	9059	97	99	2.0202	150	150	0	300	300	0	200	202	0.990099	300	300	0	600	603	0.497512
9059T	chrM	9059	97	99	2.0202	150	150	0	300	300	0	198	202	1.9802	302	300	-0.666667	600	603	0.497512
9060A	chrM	9060	42	100	58	107	150	28.6667	300	300	0	180	202	10.8911	300	301	0.332226	599	603	0.66335
9060G	chrM	9060	92	100	8	150	150	0	300	300	0	200	202	0.990099	299	301	0.664452	600	603	0.497512
9060T	chrM	9060	92	100	8	150	150	0	300	300	0	201	202	0.49505	301	301	0	599	603	0.66335
9075A	chrM	9075	95	100	5	150	150	0	300	300	0	199	202	1.48515	300	301	0.332226	602	604	0.331126
9075G	chrM	9075	95	100	5	150	150	0	300	300	0	199	202	1.48515	301	301	0	601	604	0.496689
9075T	chrM	9075	45	100	55	106	150	29.3333	300	300	0	163	202	19.3069	298	301	0.996678	601	604	0.496689
9168A	chrM	9168	57	100	43	136	150	9.33333	300	300	0	200	203	1.47783	299	302	0.993377	600	601	0.166389
9168G	chrM	9168	57	100	43	136	150	9.33333	300	300	0	200	203	1.47783	299	302	0.993377	600	601	0.166389
9168T	chrM	9168	10	100	90	76	150	49.3333	300	300	0	137	203	32.5123	286	302	5.29801	602	601	-0.166389
9254C	chrM	9254	75	100	25	148	150	1.33333	300	300	0	202	203	0.492611	302	303	0.330033	601	601	0
9254G	chrM	9254	31	100	69	104	150	30.6667	300	300	0	170	203	16.2562	299	303	1.32013	600	601	0.166389
9254T	chrM	9254	75	100	25	148	150	1.33333	300	300	0	200	203	1.47783	299	303	1.32013	600	601	0.166389
930A	chrM	930	90	100	10	150	150	0	300	300	0	199	203	1.97044	301	300	-0.333333	599	603	0.66335
9325C	chrM	9325	67	100	33	134	150	10.6667	300	300	0	194	201	3.48259	299	300	0.333333	602	604	0.331126
9329A	chrM	9329	97	100	3	150	150	0	300	300	0	197	201	1.99005	298	302	1.3245	600	603	0.497512
9329C	chrM	9329	59	100	41	134	150	10.6667	300	300	0	191	201	4.97512	299	302	0.993377	599	603	0.66335
9329T	chrM	9329	97	100	3	150	150	0	300	300	0	196	201	2.48756	302	302	0	599	603	0.66335
9330A	chrM	9330	97	100	3	150	150	0	300	300	0	197	201	1.99005	302	304	0.657895	600	602	0.332226
9330G	chrM	9330	97	100	3	150	150	0	300	300	0	199	201	0.995025	302	304	0.657895	598	602	0.664452
9330T	chrM	9330	97	100	3	150	150	0	300	300	0	197	201	1.99005	301	304	0.986842	599	602	0.498339
9331A	chrM	9331	96	99	3.0303	150	150	0	300	300	0	199	201	0.995025	299	305	1.96721	598	603	0.829187
9331C	chrM	9331	96	99	3.0303	150	150	0	300	300	0	197	201	1.99005	299	305	1.96721	600	603	0.497512
9331G	chrM	9331	96	99	3.0303	150	150	0	300	300	0	198	201	1.49254	301	305	1.31148	602	603	0.165837
9332A	chrM	9332	97	99	2.0202	150	150	0	300	300	0	198	199	0.502513	301	304	0.986842	600	603	0.497512
9332G	chrM	9332	97	99	2.0202	150	150	0	300	300	0	199	199	0	302	304	0.657895	599	603	0.66335
9332T	chrM	9332	97	99	2.0202	150	150	0	300	300	0	196	199	1.50754	300	304	1.31579	599	603	0.66335
9333A	chrM	9333	98	99	1.0101	150	150	0	300	300	0	198	201	1.49254	300	301	0.332226	599	601	0.332779
9333G	chrM	9333	98	99	1.0101	150	150	0	300	300	0	198	201	1.49254	300	301	0.332226	599	601	0.332779
9333T	chrM	9333	98	99	1.0101	150	150	0	300	300	0	198	201	1.49254	299	301	0.664452	601	601	0
9430A	chrM	9430	98	99	1.0101	150	150	0	300	300	0	196	200	2	300	303	0.990099	601	601	0
9430C	chrM	9430	98	99	1.0101	150	150	0	300	300	0	199	200	0.5	300	303	0.990099	600	601	0.166389
9430G	chrM	9430	98	99	1.0101	150	150	0	300	300	0	198	200	1	297	303	1.9802	601	601	0
9431A	chrM	9431	99	100	1	150	150	0	300	300	0	199	200	0.5	298	303	1.65017	599	601	0.332779
9431G	chrM	9431	99	100	1	150	150	0	300	300	0	200	200	0	300	303	0.990099	598	601	0.499168
9431T	chrM	9431	99	100	1	150	150	0	300	300	0	199	200	0.5	300	303	0.990099	601	601	0
9432A	chrM	9432	98	100	2	150	150	0	300	300	0	200	200	0	298	302	1.3245	603	602	-0.166113
9432G	chrM	9432	98	100	2	150	150	0	300	300	0	201	200	-0.5	301	302	0.331126	600	602	0.332226
9432T	chrM	9432	98	100	2	150	150	0	300	300	0	198	200	1	299	302	0.993377	602	602	0
9433C	chrM	9433	97	100	3	150	150	0	300	300	0	199	203	1.97044	300	301	0.332226	599	603	0.66335
9433G	chrM	9433	97	100	3	150	150	0	300	300	0	200	203	1.47783	301	301	0	601	603	0.331675
9433T	chrM	9433	97	100	3	150	150	0	300	300	0	199	203	1.97044	299	301	0.664452	600	603	0.497512
9434C	chrM	9434	51	100	49	126	150	16	300	300	0	192	204	5.88235	300	300	0	600	604	0.662252
9434G	chrM	9434	4	100	96	94	150	37.3333	300	300	0	146	204	28.4314	299	300	0.333333	599	604	0.827815
9434T	chrM	9434	51	100	49	126	150	16	300	300	0	190	204	6.86275	300	300	0	600	604	0.662252
9527T	chrM	9527	96	100	4	150	150	0	300	300	0	198	202	1.9802	299	301	0.664452	601	604	0.496689
9530C	chrM	9530	97	100	3	150	150	0	300	300	0	201	203	0.985222	300	300	0	601	600	-0.166667
9629C	chrM	9629	58	100	42	122	150	18.6667	300	300	0	198	200	1	300	302	0.662252	598	603	0.829187
9629G	chrM	9629	14	100	86	82	150	45.3333	300	300	0	198	200	1	300	302	0.662252	602	603	0.165837
9629T	chrM	9629	58	100	42	122	150	18.6667	300	300	0	201	200	-0.5	300	302	0.662252	599	603	0.66335
9630A	chrM	9630	97	100	3	150	150	0	300	300	0	199	201	0.995025	301	302	0.331126	599	603	0.66335
9630C	chrM	9630	97	100	3	150	150	0	300	300	0	203	201	-0.995025	301	302	0.331126	600	603	0.497512
9630T	chrM	9630	97	100	3	150	150	0	300	300	0	199	201	0.995025	301	302	0.331126	599	603	0.66335
9631A	chrM	9631	98	100	2	150	150	0	300	300	0	199	200	0.5	301	302	0.331126	599	602	0.498339
9631C	chrM	9631	98	100	2	150	150	0	300	300	0	198	200	1	300	302	0.662252	599	602	0.498339
9631G	chrM	9631	98	100	2	150	150	0	300	300	0	200	200	0	300	302	0.662252	599	602	0.498339
9632C	chrM	9632	98	99	1.0101	150	150	0	300	300	0	198	200	1	300	303	0.990099	601	601	0
9632G	chrM	9632	98	99	1.0101	150	150	0	300	300	0	199	200	0.5	299	303	1.32013	600	601	0.166389
9632T	chrM	9632	98	99	1.0101	150	150	0	300	300	0	199	200	0.5	301	303	0.660066	601	601	0
9754C	chrM	9754	98	99	1.0101	150	150	0	300	300	0	200	201	0.497512	300	302	0.662252	600	601	0.166389
9754G	chrM	9754	98	99	1.0101	150	150	0	300	300	0	201	201	0	302	302	0	599	601	0.332779
9754T	chrM	9754	98	99	1.0101	150	150	0	300	300	0	200	201	0.497512	302	302	0	600	601	0.166389
9755A	chrM	9755	98	100	2	150	150	0	300	300	0	202	200	-1	298	303	1.65017	598	602	0.664452
9755C	chrM	9755	98	100	2	150	150	0	300	300	0	200	200	0	299	303	1.32013	600	602	0.332226
9755T	chrM	9755	98	100	2	150	150	0	300	300	0	197	200	1.5	300	303	0.990099	599	602	0.498339
9756A	chrM	9756	98	100	2	150	150	0	300	300	0	202	201	-0.497512	299	302	0.993377	600	600	0
9756C	chrM	9756	98	100	2	150	150	0	300	300	0	200	201	0.497512	300	302	0.662252	601	600	-0.166667
9756G	chrM	9756	95	100	5	150	150	0	300	300	0	200	201	0.497512	298	302	1.3245	601	600	-0.166667

## Sheet: Supplementary Table 2
Supplementary Table 2 Observed allele frequencies when modelling 50% heteroplasmy. 807 alternative alleles (those shown to cause a loss of coverage >0% when aligning 100bp single-end fragments) were introduced in silico into the reference mitochondrial genome, rCRS, at a minor allele frequency (MAF) of 0.5. Fragments were generated and aligned using bwa mem, prior to variant calling using mitoCal…
Expected MAF	100bp single-end		150bp single-end		300bp single-end
	Variant	Observed MAF	Variant	Observed MAF	Variant	Observed MAF
0.5	4456T	0	4456T	0.0506	4456T	0.359
0.5	5147A	0	5147A	0.1329	5147A	0.4843
0.5	6023A	0	6023A	0	6023A	0.3951
0.5	7521A	0	7521A	0.0625	7521A	0.4036
0.5	9434G	0.0384	9434G	0.385	9434G	0.4999
0.5	7146G	0.0654	7146G	0.2424	7146G	0.4924
0.5	5580C	0.0825	5580C	0.2684	5580C	0.4553
0.5	8860G	0.0825	8860G	0.2021	8860G	0.4819
0.5	8943T	0.0825	8943T	0.2788	8943T	0.4819
0.5	9168T	0.0908	9168T	0.3363	9168T	0.4999
0.5	9629G	0.1228	9629G	0.3533	9629G	0.4999
0.5	4048A	0.1869	4048A	0.2857	4048A	0.4595
0.5	4104G	0.187	4104G	0.2463	4104G	0.4593
0.5	1556T	0.1935	1556T	0.3998	1556T	0.4999
0.5	7650T	0.1935	7650T	0.2788	7650T	0.4785
0.5	7705C	0.1936	7705C	0.3088	7705C	0.4999
0.5	7316A	0.2064	7316A	0.3363	7316A	0.4737
0.5	8021G	0.2187	8021G	0.385	8021G	0.4999
0.5	7810T	0.2247	7810T	0.3928	7810T	0.4999
0.5	5041C	0.2307	5041C	0.407	5041C	0.4889
0.5	9254G	0.2366	9254G	0.4094	9254G	0.4999
0.5	1520C	0.2367	1520C	0.3852	1520C	0.4999
0.5	4736C	0.2367	4736C	0.312	4736C	0.435
0.5	8392A	0.2423	8392A	0.3506	8392A	0.4999
0.5	5821A	0.2593	5821A	0.3151	5821A	0.4254
0.5	5840T	0.2593	5840T	0.3149	5840T	0.4263
0.5	8545A	0.2593	8545A	0.4275	8545A	0.4999
0.5	4769G	0.2754	4769G	0.3953	4769G	0.4625
0.5	2000T	0.2858	2000T	0.4644	2000T	0.4999
0.5	9060A	0.2958	9060A	0.4163	9060A	0.4999
0.5	9075T	0.3102	9075T	0.4141	9075T	0.4999
0.5	8065A	0.3104	8065A	0.4275	8065A	0.4999
0.5	4312T	0.3149	4312T	0.3274	4312T	0.4774
0.5	4318T	0.3149	4318T	0.356	4318T	0.4774
0.5	5320T	0.3198	5320T	0.3998	5320T	0.4956
0.5	7521C	0.3289	7521C	0.3724	7521C	0.4839
0.5	7521T	0.3289	7521T	0.3724	7521T	0.4837
0.5	4456A	0.3332	4456A	0.3535	4456A	0.4465
0.5	4456G	0.3335	4456G	0.3533	4456G	0.4463
0.5	1120T	0.3374	1120T	0.4076	1120T	0.4999
0.5	5147C	0.3378	5147C	0.3976	5147C	0.4999
0.5	5147T	0.3378	5147T	0.3979	5147T	0.4999
0.5	6023C	0.3378	6023C	0.3363	6023C	0.4634
0.5	6023T	0.3378	6023T	0.3363	6023T	0.4632
0.5	6935T	0.3378	6935T	0.3421	6935T	0.4252
0.5	6938T	0.3378	6938T	0.3421	6938T	0.4252
0.5	9434C	0.3378	9434C	0.4565	9434C	0.4999
0.5	9434T	0.3378	9434T	0.4565	9434T	0.4999
0.5	7232T	0.3421	7232T	0.4605	7232T	0.4924
0.5	4856C	0.3422	4856C	0.4877	4856C	0.4999
0.5	7256T	0.3464	7256T	0.4644	7256T	0.4999
0.5	1536G	0.3508	1536G	0.4863	1536G	0.4999
0.5	6641C	0.3548	6641C	0.4999	6641C	0.4999
0.5	2625T	0.3631	2625T	0.4999	2625T	0.4999
0.5	9168G	0.3631	9168G	0.4756	9168G	0.4999
0.5	9168A	0.3632	9168A	0.4757	9168A	0.4999
0.5	9629C	0.367	9629C	0.4484	9629C	0.4999
0.5	9629T	0.367	9629T	0.4484	9629T	0.4999
0.5	9329C	0.3711	9329C	0.4718	9329C	0.4999
0.5	1451G	0.3743	1451G	0.4999	1451G	0.4999
0.5	7146C	0.3749	7146C	0.4208	7146C	0.4999
0.5	7146T	0.3749	7146T	0.4208	7146T	0.4999
0.5	8860C	0.3749	8860C	0.4275	8860C	0.4999
0.5	8860T	0.3749	8860T	0.4275	8860T	0.4999
0.5	11662C	0.3751	11662C	0.4984	11662C	0.4999
0.5	8943A	0.3789	8943A	0.4564	8943A	0.4999
0.5	8943G	0.3789	8943G	0.4565	8943G	0.4999
0.5	5580A	0.3866	5580A	0.4298	5580A	0.4906
0.5	5580G	0.3866	5580G	0.4298	5580G	0.4906
0.5	6221C	0.3904	6221C	0.4298	6221C	0.4944
0.5	709A	0.3904	709A	0.4999	709A	0.4999
0.5	7912A	0.3904	7912A	0.4843	7912A	0.4999
0.5	11590G	0.3906	11590G	0.498	11590G	0.4999
0.5	2523T	0.3938	2523T	0.4999	2523T	0.4999
0.5	6569A	0.3976	6569A	0.4999	6569A	0.4999
0.5	8655T	0.3979	8655T	0.4808	8655T	0.4999
0.5	11016A	0.4012	11016A	0.4999	11016A	0.4999
0.5	2143A	0.4012	2143A	0.4984	2143A	0.4999
0.5	8392C	0.4012	8392C	0.4401	8392C	0.4999
0.5	9325C	0.4012	9325C	0.4718	9325C	0.4999
0.5	8392T	0.4014	8392T	0.4402	8392T	0.4999
0.5	2162T	0.4049	2162T	0.498	2162T	0.4999
0.5	4104C	0.4082	4104C	0.4425	4104C	0.4999
0.5	4104T	0.4082	4104T	0.4425	4104T	0.4999
0.5	7316T	0.4082	7316T	0.4425	7316T	0.4999
0.5	8718G	0.4082	8718G	0.4506	8718G	0.4999
0.5	7316C	0.4084	7316C	0.4425	7316C	0.4999
0.5	7705A	0.4084	7705A	0.4917	7705A	0.4999
0.5	7705G	0.4084	7705G	0.4917	7705G	0.4999
0.5	2000G	0.4151	2000G	0.4948	2000G	0.4999
0.5	1284C	0.4152	1284C	0.4504	1284C	0.4999
0.5	2000A	0.4152	2000A	0.4947	2000A	0.4999
0.5	1106T	0.4172	1106T	0.4589	1106T	0.4999
0.5	1654C	0.4186	1654C	0.4968	1654C	0.4999
0.5	7650A	0.4186	7650A	0.4718	7650A	0.4999
0.5	7650G	0.4187	7650G	0.4716	7650G	0.4999
0.5	868T	0.4187	868T	0.4999	868T	0.4999
0.5	7810G	0.4218	7810G	0.4933	7810G	0.4999
0.5	8021C	0.4218	8021C	0.4967	8021C	0.4999
0.5	8021T	0.4218	8021T	0.4967	8021T	0.4999
0.5	7810A	0.4219	7810A	0.4933	7810A	0.4999
0.5	13563G	0.4252	13563G	0.4999	13563G	0.4999
0.5	1842G	0.4252	1842G	0.4999	1842G	0.4999
0.5	6299G	0.4252	6299G	0.4999	6299G	0.4999
0.5	1018A	0.4254	1018A	0.4527	1018A	0.4999
0.5	4048T	0.4283	4048T	0.4663	4048T	0.4999
0.5	9254C	0.4283	9254C	0.4967	9254C	0.4999
0.5	9254T	0.4283	9254T	0.4967	9254T	0.4999
0.5	4048C	0.4287	4048C	0.4662	4048C	0.4999
0.5	13581C	0.4318	13581C	0.4999	13581C	0.4999
0.5	5041A	0.4318	5041A	0.4947	5041A	0.4999
0.5	5041G	0.4318	5041G	0.4947	5041G	0.4999
0.5	7398G	0.4328	7398G	0.4899	7398G	0.4999
0.5	2667C	0.435	2667C	0.4999	2667C	0.4999
0.5	1619T	0.4352	1619T	0.4999	1619T	0.4999
0.5	14659T	0.4381	14659T	0.4999	14659T	0.4999
0.5	11557G	0.4413	11557G	0.4999	11557G	0.4999
0.5	5351G	0.4413	5351G	0.4738	5351G	0.4999
0.5	8405G	0.4413	8405G	0.4999	8405G	0.4999
0.5	8545C	0.4445	8545C	0.4984	8545C	0.4999
0.5	11083G	0.4446	11083G	0.4999	11083G	0.4999
0.5	5498G	0.4446	5498G	0.4845	5498G	0.4924
0.5	8545T	0.4446	8545T	0.498	8545T	0.4999
0.5	1883A	0.4475	1883A	0.4999	1883A	0.4999
0.5	1977C	0.4475	1977C	0.4999	1977C	0.4999
0.5	8503C	0.4475	8503C	0.4662	8503C	0.4999
0.5	1888A	0.4504	1888A	0.4999	1888A	0.4999
0.5	4736A	0.4504	4736A	0.4681	4736A	0.4957
0.5	4736G	0.4504	4736G	0.4681	4736G	0.4957
0.5	6812T	0.4528	6812T	0.495	6812T	0.4999
0.5	1292G	0.4534	1292G	0.4738	1292G	0.4999
0.5	14274G	0.4534	14274G	0.4999	14274G	0.4999
0.5	709T	0.4534	709T	0.4999	709T	0.4999
0.5	10501A	0.4537	10501A	0.4999	10501A	0.4999
0.5	1520A	0.4537	1520A	0.4999	1520A	0.4999
0.5	1520G	0.4537	1520G	0.4999	1520G	0.4999
0.5	4991A	0.4537	4991A	0.4718	4991A	0.4999
0.5	709C	0.4537	709C	0.4999	709C	0.4999
0.5	1120G	0.4552	1120G	0.4863	1120G	0.4999
0.5	1120A	0.4555	1120A	0.4862	1120A	0.4999
0.5	1556A	0.4564	1556A	0.4999	1556A	0.4999
0.5	4856A	0.4564	4856A	0.4999	4856A	0.4999
0.5	4856G	0.4564	4856G	0.4999	4856G	0.4999
0.5	1556G	0.4565	1556G	0.4999	1556G	0.4999
0.5	1900G	0.4565	1900G	0.4921	1900G	0.4999
0.5	10475T	0.4593	10475T	0.4999	10475T	0.4999
0.5	10978G	0.4593	10978G	0.4999	10978G	0.4999
0.5	11097T	0.4593	11097T	0.4999	11097T	0.4999
0.5	2443T	0.4593	2443T	0.4999	2443T	0.4999
0.5	5320G	0.4593	5320G	0.4756	5320G	0.4999
0.5	5320A	0.4595	5320A	0.4757	5320A	0.4999
0.5	6366A	0.4595	6366A	0.4999	6366A	0.4999
0.5	1267C	0.4613	1267C	0.4726	1267C	0.4999
0.5	6542T	0.4625	6542T	0.4999	6542T	0.4999
0.5	11914A	0.4653	11914A	0.4999	11914A	0.4999
0.5	1009T	0.4654	1009T	0.5226	1009T	0.4999
0.5	11471T	0.4654	11471T	0.4999	11471T	0.4999
0.5	5387T	0.4654	5387T	0.4999	5387T	0.4999
0.5	1122C	0.4661	1122C	0.4957	1122C	0.4999
0.5	1122G	0.4661	1122G	0.4957	1122G	0.4999
0.5	1122T	0.4661	1122T	0.4957	1122T	0.4999
0.5	7356A	0.4662	7356A	0.4981	7356A	0.4999
0.5	5821C	0.4681	5821C	0.4877	5821C	0.4999
0.5	6641A	0.4681	6641A	0.4999	6641A	0.4999
0.5	6641G	0.4681	6641G	0.4999	6641G	0.4999
0.5	7286C	0.4681	7286C	0.4999	7286C	0.4999
0.5	8065C	0.4681	8065C	0.4999	8065C	0.4999
0.5	8655A	0.4681	8655A	0.4999	8655A	0.4999
0.5	11455T	0.4684	11455T	0.4999	11455T	0.4999
0.5	5821T	0.4684	5821T	0.4882	5821T	0.4999
0.5	7891T	0.4684	7891T	0.4967	7891T	0.4999
0.5	8065T	0.4684	8065T	0.4999	8065T	0.4999
0.5	8203T	0.4684	8203T	0.4793	8203T	0.4999
0.5	8655G	0.4684	8655G	0.4999	8655G	0.4999
0.5	6221A	0.4706	6221A	0.4791	6221A	0.4999
0.5	6221G	0.4706	6221G	0.4791	6221G	0.4999
0.5	1405T	0.471	1405T	0.498	1405T	0.4999
0.5	6242T	0.471	6242T	0.4793	6242T	0.4999
0.5	1121C	0.4713	1121C	0.4999	1121C	0.4999
0.5	1121G	0.4713	1121G	0.4999	1121G	0.4999
0.5	1121T	0.4713	1121T	0.4999	1121T	0.4999
0.5	1451A	0.4713	1451A	0.4999	1451A	0.4999
0.5	1451C	0.4713	1451C	0.4999	1451C	0.4999
0.5	1518T	0.4736	1518T	0.4999	1518T	0.4999
0.5	11963A	0.4737	11963A	0.4999	11963A	0.4999
0.5	14182C	0.4737	14182C	0.4999	14182C	0.4999
0.5	5426C	0.4737	5426C	0.4999	5426C	0.4999
0.5	5840A	0.4737	5840A	0.4827	5840A	0.4999
0.5	930A	0.4737	930A	0.4999	930A	0.4999
0.5	1944T	0.4738	1944T	0.4999	1944T	0.4999
0.5	1978G	0.4738	1978G	0.4999	1978G	0.4999
0.5	5840G	0.4738	5840G	0.4829	5840G	0.4999
0.5	7868T	0.4738	7868T	0.4829	7868T	0.4999
0.5	8416T	0.4738	8416T	0.4999	8416T	0.4999
0.5	8701G	0.4738	8701G	0.4829	8701G	0.4999
0.5	8718C	0.4738	8718C	0.4921	8718C	0.4999
0.5	8718T	0.4738	8718T	0.4921	8718T	0.4999
0.5	7337A	0.4742	7337A	0.4999	7337A	0.4999
0.5	2523A	0.4761	2523A	0.4999	2523A	0.4999
0.5	7912C	0.4761	7912C	0.4999	7912C	0.4999
0.5	11527T	0.4764	11527T	0.4999	11527T	0.4999
0.5	2523G	0.4764	2523G	0.4999	2523G	0.4999
0.5	6266C	0.4764	6266C	0.4999	6266C	0.4999
0.5	7912T	0.4764	7912T	0.4999	7912T	0.4999
0.5	1476A	0.4772	1476A	0.4999	1476A	0.4999
0.5	7398T	0.4779	7398T	0.4899	7398T	0.4999
0.5	7398A	0.478	7398A	0.4899	7398A	0.4999
0.5	11662A	0.4791	11662A	0.4999	11662A	0.4999
0.5	11662G	0.4791	11662G	0.4999	11662G	0.4999
0.5	2557T	0.4793	2557T	0.4999	2557T	0.4999
0.5	4769C	0.4793	4769C	0.4999	4769C	0.4999
0.5	4769T	0.4793	4769T	0.4999	4769T	0.4999
0.5	8677C	0.4793	8677C	0.4967	8677C	0.4999
0.5	9060G	0.4793	9060G	0.4999	9060G	0.4999
0.5	9060T	0.4793	9060T	0.4999	9060T	0.4999
0.5	14284T	0.4819	14284T	0.4999	14284T	0.4999
0.5	1842C	0.4819	1842C	0.4999	1842C	0.4999
0.5	1842T	0.4819	1842T	0.4999	1842T	0.4999
0.5	1900C	0.4819	1900C	0.4999	1900C	0.4999
0.5	1900T	0.4819	1900T	0.4999	1900T	0.4999
0.5	6689G	0.4819	6689G	0.4882	6689G	0.4999
0.5	3913A	0.482	3913A	0.4999	3913A	0.4999
0.5	6761T	0.4837	6761T	0.4979	6761T	0.4999
0.5	14569A	0.4843	14569A	0.4999	14569A	0.4999
0.5	1654A	0.4843	1654A	0.4999	1654A	0.4999
0.5	1654G	0.4843	1654G	0.4999	1654G	0.4999
0.5	1673C	0.4843	1673C	0.4999	1673C	0.4999
0.5	2625A	0.4843	2625A	0.4999	2625A	0.4999
0.5	6383A	0.4843	6383A	0.4999	6383A	0.4999
0.5	7232A	0.4843	7232A	0.4999	7232A	0.4999
0.5	11708G	0.4845	11708G	0.4999	11708G	0.4999
0.5	2005T	0.4845	2005T	0.4999	2005T	0.4999
0.5	2625G	0.4845	2625G	0.4999	2625G	0.4999
0.5	615C	0.4845	615C	0.4999	615C	0.4999
0.5	7232G	0.4845	7232G	0.4999	7232G	0.4999
0.5	8455T	0.4845	8455T	0.4967	8455T	0.4999
0.5	12290G	0.4872	12290G	0.4999	12290G	0.4999
0.5	14659G	0.4872	14659G	0.4999	14659G	0.4999
0.5	8140T	0.4872	8140T	0.4999	8140T	0.4999
0.5	8203G	0.4872	8203G	0.4921	8203G	0.4999
0.5	8461T	0.4872	8461T	0.4999	8461T	0.4999
0.5	9075G	0.4872	9075G	0.4999	9075G	0.4999
0.5	12285C	0.4874	12285C	0.4999	12285C	0.4999
0.5	14659A	0.4874	14659A	0.4999	14659A	0.4999
0.5	8203A	0.4874	8203A	0.4917	8203A	0.4999
0.5	825A	0.4874	825A	0.4999	825A	0.4999
0.5	9075A	0.4874	9075A	0.4999	9075A	0.4999
0.5	9756G	0.4874	9756G	0.4999	9756G	0.4999
0.5	6794G	0.4895	6794G	0.495	6794G	0.4999
0.5	1018C	0.4899	1018C	0.4933	1018C	0.4999
0.5	1018T	0.4899	1018T	0.4933	1018T	0.4999
0.5	10547G	0.4899	10547G	0.4999	10547G	0.4999
0.5	11590C	0.4899	11590C	0.4999	11590C	0.4999
0.5	11590T	0.4899	11590T	0.4999	11590T	0.4999
0.5	1284A	0.4899	1284A	0.4933	1284A	0.4999
0.5	1284G	0.4899	1284G	0.4933	1284G	0.4999
0.5	2584T	0.4899	2584T	0.4999	2584T	0.4999
0.5	5819A	0.4899	5819A	0.4968	5819A	0.4999
0.5	5819C	0.4899	5819C	0.4968	5819C	0.4999
0.5	5819G	0.4899	5819G	0.4968	5819G	0.4999
0.5	5820A	0.4899	5820A	0.4984	5820A	0.4999
0.5	5820G	0.4899	5820G	0.498	5820G	0.4999
0.5	5820T	0.4899	5820T	0.498	5820T	0.4999
0.5	6689A	0.4899	6689A	0.4933	6689A	0.4999
0.5	6689T	0.4899	6689T	0.4933	6689T	0.4999
0.5	9527T	0.4899	9527T	0.4999	9527T	0.4999
0.5	5042C	0.4922	5042C	0.4999	5042C	0.4999
0.5	5042G	0.4922	5042G	0.4999	5042G	0.4999
0.5	5042T	0.4922	5042T	0.4999	5042T	0.4999
0.5	5817A	0.4922	5817A	0.4999	5817A	0.4999
0.5	5817G	0.4922	5817G	0.4999	5817G	0.4999
0.5	5817T	0.4922	5817T	0.4999	5817T	0.4999
0.5	6220A	0.4922	6220A	0.4984	6220A	0.4999
0.5	6220G	0.4922	6220G	0.498	6220G	0.4999
0.5	6220T	0.4922	6220T	0.498	6220T	0.4999
0.5	6690A	0.4922	6690A	0.495	6690A	0.4999
0.5	6690C	0.4922	6690C	0.495	6690C	0.4999
0.5	6690T	0.4922	6690T	0.495	6690T	0.4999
0.5	6692G	0.4922	6692G	0.4985	6692G	0.4999
0.5	8018A	0.4922	8018A	0.4999	8018A	0.4999
0.5	8018G	0.4922	8018G	0.4999	8018G	0.4999
0.5	8018T	0.4922	8018T	0.4999	8018T	0.4999
0.5	8020A	0.4922	8020A	0.4999	8020A	0.4999
0.5	8020C	0.4922	8020C	0.4999	8020C	0.4999
0.5	8020T	0.4922	8020T	0.4999	8020T	0.4999
0.5	9331A	0.4922	9331A	0.4999	9331A	0.4999
0.5	9331C	0.4922	9331C	0.4999	9331C	0.4999
0.5	9331G	0.4922	9331G	0.4999	9331G	0.4999
0.5	11887A	0.4923	11887A	0.4999	11887A	0.4999
0.5	1554A	0.4923	1554A	0.4999	1554A	0.4999
0.5	4047A	0.4923	4047A	0.4999	4047A	0.4999
0.5	4047C	0.4923	4047C	0.4999	4047C	0.4999
0.5	4047G	0.4923	4047G	0.4999	4047G	0.4999
0.5	4311A	0.4923	4311A	0.4968	4311A	0.4999
0.5	4311C	0.4923	4311C	0.4968	4311C	0.4999
0.5	4312A	0.4923	4312A	0.4947	4312A	0.4999
0.5	4318A	0.4923	4318A	0.4999	4318A	0.4999
0.5	5146A	0.4923	5146A	0.4999	5146A	0.4999
0.5	6935A	0.4923	6935A	0.4947	6935A	0.4999
0.5	7318A	0.4923	7318A	0.4984	7318A	0.4999
0.5	7318C	0.4923	7318C	0.4984	7318C	0.4999
0.5	7318G	0.4923	7318G	0.4984	7318G	0.4999
0.5	7647A	0.4923	7647A	0.4999	7647A	0.4999
0.5	7647C	0.4923	7647C	0.4999	7647C	0.4999
0.5	7647G	0.4923	7647G	0.4999	7647G	0.4999
0.5	843C	0.4923	843C	0.4999	843C	0.4999
0.5	859C	0.4923	859C	0.4999	859C	0.4999
0.5	8654A	0.4923	8654A	0.4999	8654A	0.4999
0.5	8654C	0.4923	8654C	0.4999	8654C	0.4999
0.5	8654G	0.4923	8654G	0.4999	8654G	0.4999
0.5	868A	0.4923	868A	0.4999	868A	0.4999
0.5	9059A	0.4923	9059A	0.4999	9059A	0.4999
0.5	9329A	0.4923	9329A	0.4999	9329A	0.4999
0.5	9330A	0.4923	9330A	0.4999	9330A	0.4999
0.5	9530C	0.4923	9530C	0.4999	9530C	0.4999
0.5	1519C	0.4924	1519C	0.4999	1519C	0.4999
0.5	1519G	0.4924	1519G	0.4999	1519G	0.4999
0.5	1519T	0.4924	1519T	0.4999	1519T	0.4999
0.5	2525T	0.4924	2525T	0.4999	2525T	0.4999
0.5	4311T	0.4924	4311T	0.4965	4311T	0.4999
0.5	4312G	0.4924	4312G	0.4948	4312G	0.4999
0.5	4318G	0.4924	4318G	0.4999	4318G	0.4999
0.5	4453C	0.4924	4453C	0.4999	4453C	0.4999
0.5	4453G	0.4924	4453G	0.4999	4453G	0.4999
0.5	4453T	0.4924	4453T	0.4999	4453T	0.4999
0.5	4455C	0.4924	4455C	0.4999	4455C	0.4999
0.5	4455G	0.4924	4455G	0.4999	4455G	0.4999
0.5	4455T	0.4924	4455T	0.4999	4455T	0.4999
0.5	4904T	0.4924	4904T	0.4999	4904T	0.4999
0.5	5145C	0.4924	5145C	0.4999	5145C	0.4999
0.5	5145G	0.4924	5145G	0.4999	5145G	0.4999
0.5	5145T	0.4924	5145T	0.4999	5145T	0.4999
0.5	5146G	0.4924	5146G	0.4999	5146G	0.4999
0.5	5146T	0.4924	5146T	0.4999	5146T	0.4999
0.5	6022C	0.4924	6022C	0.498	6022C	0.4999
0.5	6022G	0.4924	6022G	0.498	6022G	0.4999
0.5	6022T	0.4924	6022T	0.498	6022T	0.4999
0.5	6935G	0.4924	6935G	0.4948	6935G	0.4999
0.5	7523C	0.4924	7523C	0.4999	7523C	0.4999
0.5	7523G	0.4924	7523G	0.4999	7523G	0.4999
0.5	7523T	0.4924	7523T	0.4999	7523T	0.4999
0.5	7649C	0.4924	7649C	0.4999	7649C	0.4999
0.5	7649G	0.4924	7649G	0.4999	7649G	0.4999
0.5	7649T	0.4924	7649T	0.4999	7649T	0.4999
0.5	8653C	0.4924	8653C	0.4999	8653C	0.4999
0.5	8653G	0.4924	8653G	0.4999	8653G	0.4999
0.5	8653T	0.4924	8653T	0.4999	8653T	0.4999
0.5	868G	0.4924	868G	0.4999	868G	0.4999
0.5	8944C	0.4924	8944C	0.4999	8944C	0.4999
0.5	8944G	0.4924	8944G	0.4999	8944G	0.4999
0.5	8944T	0.4924	8944T	0.4999	8944T	0.4999
0.5	9059G	0.4924	9059G	0.4999	9059G	0.4999
0.5	9059T	0.4924	9059T	0.4999	9059T	0.4999
0.5	9329T	0.4924	9329T	0.4999	9329T	0.4999
0.5	9330G	0.4924	9330G	0.4999	9330G	0.4999
0.5	9330T	0.4924	9330T	0.4999	9330T	0.4999
0.5	9433C	0.4924	9433C	0.4999	9433C	0.4999
0.5	9433G	0.4924	9433G	0.4999	9433G	0.4999
0.5	9433T	0.4924	9433T	0.4999	9433T	0.4999
0.5	1237C	0.4928	1237C	0.4966	1237C	0.4999
0.5	1237G	0.4928	1237G	0.4966	1237G	0.4999
0.5	1237T	0.4928	1237T	0.4966	1237T	0.4999
0.5	1238G	0.4931	1238G	0.4948	1238G	0.4999
0.5	1238T	0.4931	1238T	0.4948	1238T	0.4999
0.5	6878T	0.4931	6878T	0.4999	6878T	0.4999
0.5	1265A	0.4942	1265A	0.4999	1265A	0.4999
0.5	1265G	0.4944	1265G	0.4999	1265G	0.4999
0.5	1265T	0.4944	1265T	0.4999	1265T	0.4999
0.5	1441T	0.4946	1441T	0.4999	1441T	0.4999
0.5	10417C	0.4947	10417C	0.4999	10417C	0.4999
0.5	11719A	0.4947	11719A	0.4999	11719A	0.4999
0.5	13359A	0.4947	13359A	0.4999	13359A	0.4999
0.5	13368A	0.4947	13368A	0.4999	13368A	0.4999
0.5	13488C	0.4947	13488C	0.4999	13488C	0.4999
0.5	1405A	0.4947	1405A	0.4999	1405A	0.4999
0.5	14182A	0.4947	14182A	0.4999	14182A	0.4999
0.5	14182G	0.4947	14182G	0.4999	14182G	0.4999
0.5	15019C	0.4947	15019C	0.4999	15019C	0.4999
0.5	15043C	0.4947	15043C	0.4999	15043C	0.4999
0.5	1901A	0.4947	1901A	0.4999	1901A	0.4999
0.5	1998A	0.4947	1998A	0.4999	1998A	0.4999
0.5	1998C	0.4947	1998C	0.4999	1998C	0.4999
0.5	1998G	0.4947	1998G	0.4999	1998G	0.4999
0.5	3106A	0.4947	3106A	0.4968	3106A	0.4984
0.5	3108A	0.4947	3108A	0.4968	3108A	0.4984
0.5	3108C	0.4947	3108C	0.4968	3108C	0.4984
0.5	3108G	0.4947	3108G	0.4968	3108G	0.4984
0.5	4454A	0.4947	4454A	0.4999	4454A	0.4999
0.5	4454C	0.4947	4454C	0.4999	4454C	0.4999
0.5	4454G	0.4947	4454G	0.4999	4454G	0.4999
0.5	5144A	0.4947	5144A	0.4999	5144A	0.4999
0.5	6934A	0.4947	6934A	0.4933	6934A	0.4999
0.5	6934C	0.4947	6934C	0.4933	6934C	0.4999
0.5	6934G	0.4947	6934G	0.4933	6934G	0.4999
0.5	6938A	0.4947	6938A	0.4968	6938A	0.4999
0.5	7145A	0.4947	7145A	0.4947	7145A	0.4999
0.5	7520A	0.4947	7520A	0.4968	7520A	0.4999
0.5	7520C	0.4947	7520C	0.4968	7520C	0.4999
0.5	7522A	0.4947	7522A	0.4999	7522A	0.4999
0.5	7522C	0.4947	7522C	0.4999	7522C	0.4999
0.5	7522G	0.4947	7522G	0.4999	7522G	0.4999
0.5	7648A	0.4947	7648A	0.4999	7648A	0.4999
0.5	7706A	0.4947	7706A	0.4999	7706A	0.4999
0.5	7706C	0.4947	7706C	0.4999	7706C	0.4999
0.5	7708A	0.4947	7708A	0.4999	7708A	0.4999
0.5	8719A	0.4947	8719A	0.4999	8719A	0.4999
0.5	8719C	0.4947	8719C	0.4999	8719C	0.4999
0.5	9755A	0.4947	9755A	0.4999	9755A	0.4999
0.5	9755C	0.4947	9755C	0.4999	9755C	0.4999
0.5	9756A	0.4947	9756A	0.4999	9756A	0.4999
0.5	9756C	0.4947	9756C	0.4999	9756C	0.4999
0.5	1405G	0.4948	1405G	0.4999	1405G	0.4999
0.5	14680T	0.4948	14680T	0.4999	14680T	0.4999
0.5	1517C	0.4948	1517C	0.4999	1517C	0.4999
0.5	1517G	0.4948	1517G	0.4999	1517G	0.4999
0.5	1517T	0.4948	1517T	0.4999	1517T	0.4999
0.5	1518G	0.4948	1518G	0.4999	1518G	0.4999
0.5	1536C	0.4948	1536C	0.4999	1536C	0.4999
0.5	1536T	0.4948	1536T	0.4999	1536T	0.4999
0.5	1901G	0.4948	1901G	0.4999	1901G	0.4999
0.5	1901T	0.4948	1901T	0.4999	1901T	0.4999
0.5	1999C	0.4948	1999C	0.4999	1999C	0.4999
0.5	1999G	0.4948	1999G	0.4999	1999G	0.4999
0.5	1999T	0.4948	1999T	0.4999	1999T	0.4999
0.5	3106G	0.4948	3106G	0.4967	3106G	0.498
0.5	3106T	0.4948	3106T	0.4967	3106T	0.498
0.5	4046C	0.4948	4046C	0.4999	4046C	0.4999
0.5	4046G	0.4948	4046G	0.4999	4046G	0.4999
0.5	4046T	0.4948	4046T	0.4999	4046T	0.4999
0.5	4105C	0.4948	4105C	0.498	4105C	0.4999
0.5	4105G	0.4948	4105G	0.498	4105G	0.4999
0.5	4105T	0.4948	4105T	0.498	4105T	0.4999
0.5	4309T	0.4948	4309T	0.4985	4309T	0.4999
0.5	4310C	0.4948	4310C	0.4965	4310C	0.4999
0.5	4310G	0.4948	4310G	0.4965	4310G	0.4999
0.5	4310T	0.4948	4310T	0.4965	4310T	0.4999
0.5	4319G	0.4948	4319G	0.4999	4319G	0.4999
0.5	4319T	0.4948	4319T	0.4999	4319T	0.4999
0.5	4321G	0.4948	4321G	0.4999	4321G	0.4999
0.5	4321T	0.4948	4321T	0.4999	4321T	0.4999
0.5	5043T	0.4948	5043T	0.4999	5043T	0.4999
0.5	5144G	0.4948	5144G	0.4999	5144G	0.4999
0.5	5144T	0.4948	5144T	0.4999	5144T	0.4999
0.5	5148C	0.4948	5148C	0.4967	5148C	0.4999
0.5	5148G	0.4948	5148G	0.4967	5148G	0.4999
0.5	5148T	0.4948	5148T	0.4967	5148T	0.4999
0.5	5319C	0.4948	5319C	0.4967	5319C	0.4999
0.5	5319G	0.4948	5319G	0.4967	5319G	0.4999
0.5	5319T	0.4948	5319T	0.4967	5319T	0.4999
0.5	5498C	0.4948	5498C	0.4999	5498C	0.4999
0.5	5498T	0.4948	5498T	0.4999	5498T	0.4999
0.5	5581C	0.4948	5581C	0.4967	5581C	0.4999
0.5	5581G	0.4948	5581G	0.4967	5581G	0.4999
0.5	5581T	0.4948	5581T	0.4967	5581T	0.4999
0.5	5582C	0.4948	5582C	0.4965	5582C	0.4999
0.5	5582G	0.4948	5582G	0.4965	5582G	0.4999
0.5	5582T	0.4948	5582T	0.4965	5582T	0.4999
0.5	5818G	0.4948	5818G	0.4985	5818G	0.4999
0.5	5818T	0.4948	5818T	0.4985	5818T	0.4999
0.5	5844G	0.4948	5844G	0.4985	5844G	0.4999
0.5	5844T	0.4948	5844T	0.4985	5844T	0.4999
0.5	6020G	0.4948	6020G	0.4999	6020G	0.4999
0.5	6020T	0.4948	6020T	0.4999	6020T	0.4999
0.5	6021T	0.4948	6021T	0.4965	6021T	0.4999
0.5	6024G	0.4948	6024G	0.4965	6024G	0.4999
0.5	6024T	0.4948	6024T	0.4965	6024T	0.4999
0.5	6026T	0.4948	6026T	0.4967	6026T	0.4999
0.5	6691T	0.4948	6691T	0.4965	6691T	0.4999
0.5	6692C	0.4948	6692C	0.4985	6692C	0.4999
0.5	6692T	0.4948	6692T	0.4985	6692T	0.4999
0.5	6938G	0.4948	6938G	0.4967	6938G	0.4999
0.5	7145G	0.4948	7145G	0.4948	7145G	0.4999
0.5	7145T	0.4948	7145T	0.4948	7145T	0.4999
0.5	7317C	0.4948	7317C	0.498	7317C	0.4999
0.5	7317G	0.4948	7317G	0.498	7317G	0.4999
0.5	7317T	0.4948	7317T	0.498	7317T	0.4999
0.5	7519C	0.4948	7519C	0.4967	7519C	0.4999
0.5	7519G	0.4948	7519G	0.4967	7519G	0.4999
0.5	7519T	0.4948	7519T	0.4967	7519T	0.4999
0.5	7520T	0.4948	7520T	0.4967	7520T	0.4999
0.5	7646C	0.4948	7646C	0.4999	7646C	0.4999
0.5	7646G	0.4948	7646G	0.4999	7646G	0.4999
0.5	7646T	0.4948	7646T	0.4999	7646T	0.4999
0.5	7648G	0.4948	7648G	0.4999	7648G	0.4999
0.5	7648T	0.4948	7648T	0.4999	7648T	0.4999
0.5	7706T	0.4948	7706T	0.4999	7706T	0.4999
0.5	7708G	0.4948	7708G	0.4999	7708G	0.4999
0.5	7708T	0.4948	7708T	0.4999	7708T	0.4999
0.5	8019G	0.4948	8019G	0.4999	8019G	0.4999
0.5	8019T	0.4948	8019T	0.4999	8019T	0.4999
0.5	8204C	0.4948	8204C	0.4948	8204C	0.4999
0.5	8204G	0.4948	8204G	0.4948	8204G	0.4999
0.5	8204T	0.4948	8204T	0.4948	8204T	0.4999
0.5	8405C	0.4948	8405C	0.4999	8405C	0.4999
0.5	8405T	0.4948	8405T	0.4999	8405T	0.4999
0.5	8652C	0.4948	8652C	0.4999	8652C	0.4999
0.5	8652G	0.4948	8652G	0.4999	8652G	0.4999
0.5	8652T	0.4948	8652T	0.4999	8652T	0.4999
0.5	8719T	0.4948	8719T	0.4999	8719T	0.4999
0.5	8859G	0.4948	8859G	0.4999	8859G	0.4999
0.5	8859T	0.4948	8859T	0.4999	8859T	0.4999
0.5	8946C	0.4948	8946C	0.4999	8946C	0.4999
0.5	8946G	0.4948	8946G	0.4999	8946G	0.4999
0.5	8946T	0.4948	8946T	0.4999	8946T	0.4999
0.5	9058C	0.4948	9058C	0.4999	9058C	0.4999
0.5	9058G	0.4948	9058G	0.4999	9058G	0.4999
0.5	9058T	0.4948	9058T	0.4999	9058T	0.4999
0.5	9332G	0.4948	9332G	0.4999	9332G	0.4999
0.5	9332T	0.4948	9332T	0.4999	9332T	0.4999
0.5	9630T	0.4948	9630T	0.4999	9630T	0.4999
0.5	9755T	0.4948	9755T	0.4999	9755T	0.4999
0.5	6025A	0.4949	6025A	0.495	6025A	0.4999
0.5	6025C	0.4949	6025C	0.495	6025C	0.4999
0.5	6025G	0.4949	6025G	0.495	6025G	0.4999
0.5	6026A	0.4949	6026A	0.4964	6026A	0.4999
0.5	6026C	0.4949	6026C	0.4964	6026C	0.4999
0.5	1518A	0.495	1518A	0.4999	1518A	0.4999
0.5	4309A	0.495	4309A	0.4984	4309A	0.4999
0.5	4309C	0.495	4309C	0.4984	4309C	0.4999
0.5	4319A	0.495	4319A	0.4999	4319A	0.4999
0.5	4321A	0.495	4321A	0.4999	4321A	0.4999
0.5	5043A	0.495	5043A	0.4999	5043A	0.4999
0.5	5043C	0.495	5043C	0.4999	5043C	0.4999
0.5	5818A	0.495	5818A	0.4984	5818A	0.4999
0.5	5841A	0.495	5841A	0.4968	5841A	0.4999
0.5	5841C	0.495	5841C	0.4968	5841C	0.4999
0.5	5841G	0.495	5841G	0.4968	5841G	0.4999
0.5	5844A	0.495	5844A	0.4984	5844A	0.4999
0.5	6020A	0.495	6020A	0.4999	6020A	0.4999
0.5	6021A	0.495	6021A	0.4968	6021A	0.4999
0.5	6021C	0.495	6021C	0.4968	6021C	0.4999
0.5	6024A	0.495	6024A	0.4968	6024A	0.4999
0.5	6691A	0.495	6691A	0.4968	6691A	0.4999
0.5	6691C	0.495	6691C	0.4968	6691C	0.4999
0.5	7524A	0.495	7524A	0.4999	7524A	0.4999
0.5	7524C	0.495	7524C	0.4999	7524C	0.4999
0.5	7524G	0.495	7524G	0.4999	7524G	0.4999
0.5	8019A	0.495	8019A	0.4999	8019A	0.4999
0.5	8205A	0.495	8205A	0.4968	8205A	0.4999
0.5	8205C	0.495	8205C	0.4968	8205C	0.4999
0.5	8205G	0.495	8205G	0.4968	8205G	0.4999
0.5	8859A	0.495	8859A	0.4999	8859A	0.4999
0.5	8945A	0.495	8945A	0.4999	8945A	0.4999
0.5	8945C	0.495	8945C	0.4999	8945C	0.4999
0.5	8945G	0.495	8945G	0.4999	8945G	0.4999
0.5	9332A	0.495	9332A	0.4999	9332A	0.4999
0.5	9630A	0.495	9630A	0.4999	9630A	0.4999
0.5	9630C	0.495	9630C	0.4999	9630C	0.4999
0.5	1238A	0.4966	1238A	0.489	1238A	0.4999
0.5	6713T	0.4969	6713T	0.4912	6713T	0.4999
0.5	1020A	0.497	1020A	0.4968	1020A	0.4999
0.5	1021A	0.497	1021A	0.4984	1021A	0.4999
0.5	1021C	0.497	1021C	0.4984	1021C	0.4999
0.5	1021G	0.497	1021G	0.4984	1021G	0.4999
0.5	1409C	0.497	1409C	0.4999	1409C	0.4999
0.5	1409G	0.497	1409G	0.4999	1409G	0.4999
0.5	1409T	0.497	1409T	0.4999	1409T	0.4999
0.5	5044A	0.497	5044A	0.4999	5044A	0.4999
0.5	5317A	0.497	5317A	0.4999	5317A	0.4999
0.5	5318A	0.497	5318A	0.4999	5318A	0.4999
0.5	6027A	0.497	6027A	0.4984	6027A	0.4999
0.5	6027C	0.497	6027C	0.4984	6027C	0.4999
0.5	6219A	0.497	6219A	0.4968	6219A	0.4999
0.5	7915A	0.497	7915A	0.4999	7915A	0.4999
0.5	8017A	0.497	8017A	0.4999	8017A	0.4999
0.5	8206A	0.497	8206A	0.4968	8206A	0.4999
0.5	8206C	0.497	8206C	0.4968	8206C	0.4999
0.5	8947A	0.497	8947A	0.4999	8947A	0.4999
0.5	1264G	0.4971	1264G	0.4999	1264G	0.4999
0.5	1264T	0.4971	1264T	0.4999	1264T	0.4999
0.5	1266C	0.4971	1266C	0.4999	1266C	0.4999
0.5	1266G	0.4971	1266G	0.4999	1266G	0.4999
0.5	1266T	0.4971	1266T	0.4999	1266T	0.4999
0.5	1267A	0.4971	1267A	0.4948	1267A	0.4999
0.5	1267G	0.4971	1267G	0.4948	1267G	0.4999
0.5	6902G	0.4971	6902G	0.4944	6902G	0.4999
0.5	1264A	0.4973	1264A	0.4999	1264A	0.4999
0.5	8574T	0.4973	8574T	0.4999	8574T	0.4999
0.5	8577G	0.4973	8577G	0.4999	8577G	0.4999
0.5	1019C	0.4975	1019C	0.498	1019C	0.4999
0.5	1019G	0.4975	1019G	0.498	1019G	0.4999
0.5	1019T	0.4975	1019T	0.498	1019T	0.4999
0.5	1020G	0.4975	1020G	0.4965	1020G	0.4999
0.5	1020T	0.4975	1020T	0.4965	1020T	0.4999
0.5	11016C	0.4975	11016C	0.4999	11016C	0.4999
0.5	11016T	0.4975	11016T	0.4999	11016T	0.4999
0.5	14274C	0.4975	14274C	0.4999	14274C	0.4999
0.5	14274T	0.4975	14274T	0.4999	14274T	0.4999
0.5	1579G	0.4975	1579G	0.4999	1579G	0.4999
0.5	1902A	0.4975	1902A	0.4999	1902A	0.4999
0.5	1902G	0.4975	1902G	0.4999	1902G	0.4999
0.5	1902T	0.4975	1902T	0.4999	1902T	0.4999
0.5	1903A	0.4975	1903A	0.4999	1903A	0.4999
0.5	1903G	0.4975	1903G	0.4999	1903G	0.4999
0.5	1903T	0.4975	1903T	0.4999	1903T	0.4999
0.5	1996A	0.4975	1996A	0.4999	1996A	0.4999
0.5	1996G	0.4975	1996G	0.4999	1996G	0.4999
0.5	1996T	0.4975	1996T	0.4999	1996T	0.4999
0.5	1997A	0.4975	1997A	0.4999	1997A	0.4999
0.5	1997G	0.4975	1997G	0.4999	1997G	0.4999
0.5	1997T	0.4975	1997T	0.4999	1997T	0.4999
0.5	2068T	0.4975	2068T	0.4999	2068T	0.4999
0.5	3913C	0.4975	3913C	0.4999	3913C	0.4999
0.5	3913T	0.4975	3913T	0.4999	3913T	0.4999
0.5	3914T	0.4975	3914T	0.4999	3914T	0.4999
0.5	4106G	0.4975	4106G	0.498	4106G	0.4999
0.5	4106T	0.4975	4106T	0.498	4106T	0.4999
0.5	4107G	0.4975	4107G	0.498	4107G	0.4999
0.5	4107T	0.4975	4107T	0.498	4107T	0.4999
0.5	4320G	0.4975	4320G	0.4999	4320G	0.4999
0.5	4320T	0.4975	4320T	0.4999	4320T	0.4999
0.5	4322G	0.4975	4322G	0.4999	4322G	0.4999
0.5	4322T	0.4975	4322T	0.4999	4322T	0.4999
0.5	4457A	0.4975	4457A	0.4999	4457A	0.4999
0.5	4457G	0.4975	4457G	0.4999	4457G	0.4999
0.5	4457T	0.4975	4457T	0.4999	4457T	0.4999
0.5	4734C	0.4975	4734C	0.4999	4734C	0.4999
0.5	4734G	0.4975	4734G	0.4999	4734G	0.4999
0.5	4734T	0.4975	4734T	0.4999	4734T	0.4999
0.5	4735G	0.4975	4735G	0.4965	4735G	0.4999
0.5	4735T	0.4975	4735T	0.4965	4735T	0.4999
0.5	4958G	0.4975	4958G	0.4999	4958G	0.4999
0.5	5044G	0.4975	5044G	0.4999	5044G	0.4999
0.5	5044T	0.4975	5044T	0.4999	5044T	0.4999
0.5	5045C	0.4975	5045C	0.4999	5045C	0.4999
0.5	5045G	0.4975	5045G	0.4999	5045G	0.4999
0.5	5045T	0.4975	5045T	0.4999	5045T	0.4999
0.5	5143G	0.4975	5143G	0.4999	5143G	0.4999
0.5	5143T	0.4975	5143T	0.4999	5143T	0.4999
0.5	5150G	0.4975	5150G	0.498	5150G	0.4999
0.5	5150T	0.4975	5150T	0.498	5150T	0.4999
0.5	5317G	0.4975	5317G	0.4999	5317G	0.4999
0.5	5317T	0.4975	5317T	0.4999	5317T	0.4999
0.5	5318G	0.4975	5318G	0.4999	5318G	0.4999
0.5	5318T	0.4975	5318T	0.4999	5318T	0.4999
0.5	5583G	0.4975	5583G	0.4999	5583G	0.4999
0.5	5583T	0.4975	5583T	0.4999	5583T	0.4999
0.5	5842C	0.4975	5842C	0.498	5842C	0.4999
0.5	5842G	0.4975	5842G	0.498	5842G	0.4999
0.5	5842T	0.4975	5842T	0.498	5842T	0.4999
0.5	5843C	0.4975	5843C	0.498	5843C	0.4999
0.5	5843G	0.4975	5843G	0.498	5843G	0.4999
0.5	5843T	0.4975	5843T	0.498	5843T	0.4999
0.5	6027T	0.4975	6027T	0.4985	6027T	0.4999
0.5	6217A	0.4975	6217A	0.4984	6217A	0.4999
0.5	6217C	0.4975	6217C	0.4984	6217C	0.4999
0.5	6217G	0.4975	6217G	0.4984	6217G	0.4999
0.5	6219G	0.4975	6219G	0.4965	6219G	0.4999
0.5	6219T	0.4975	6219T	0.4965	6219T	0.4999
0.5	6452T	0.4975	6452T	0.4999	6452T	0.4999
0.5	6483T	0.4975	6483T	0.4999	6483T	0.4999
0.5	6693C	0.4975	6693C	0.4985	6693C	0.4999
0.5	6693G	0.4975	6693G	0.4985	6693G	0.4999
0.5	6693T	0.4975	6693T	0.4985	6693T	0.4999
0.5	6932C	0.4975	6932C	0.4965	6932C	0.4999
0.5	6932G	0.4975	6932G	0.4965	6932G	0.4999
0.5	6932T	0.4975	6932T	0.4965	6932T	0.4999
0.5	7518C	0.4975	7518C	0.4967	7518C	0.4999
0.5	7518G	0.4975	7518G	0.4967	7518G	0.4999
0.5	7518T	0.4975	7518T	0.4967	7518T	0.4999
0.5	7707A	0.4975	7707A	0.4999	7707A	0.4999
0.5	7707G	0.4975	7707G	0.4999	7707G	0.4999
0.5	7707T	0.4975	7707T	0.4999	7707T	0.4999
0.5	7709G	0.4975	7709G	0.4999	7709G	0.4999
0.5	7709T	0.4975	7709T	0.4999	7709T	0.4999
0.5	7915G	0.4975	7915G	0.4999	7915G	0.4999
0.5	7915T	0.4975	7915T	0.4999	7915T	0.4999
0.5	8017G	0.4975	8017G	0.4999	8017G	0.4999
0.5	8017T	0.4975	8017T	0.4999	8017T	0.4999
0.5	8152A	0.4975	8152A	0.4999	8152A	0.4999
0.5	8206T	0.4975	8206T	0.4965	8206T	0.4999
0.5	8391T	0.4975	8391T	0.498	8391T	0.4999
0.5	8546A	0.4975	8546A	0.4999	8546A	0.4999
0.5	8546G	0.4975	8546G	0.4999	8546G	0.4999
0.5	8546T	0.4975	8546T	0.4999	8546T	0.4999
0.5	8720T	0.4975	8720T	0.4999	8720T	0.4999
0.5	8721C	0.4975	8721C	0.4999	8721C	0.4999
0.5	8721G	0.4975	8721G	0.4999	8721G	0.4999
0.5	8721T	0.4975	8721T	0.4999	8721T	0.4999
0.5	8856T	0.4975	8856T	0.4999	8856T	0.4999
0.5	8857T	0.4975	8857T	0.4999	8857T	0.4999
0.5	8858T	0.4975	8858T	0.4999	8858T	0.4999
0.5	8947G	0.4975	8947G	0.4999	8947G	0.4999
0.5	8947T	0.4975	8947T	0.4999	8947T	0.4999
0.5	9057G	0.4975	9057G	0.4999	9057G	0.4999
0.5	9057T	0.4975	9057T	0.4999	9057T	0.4999
0.5	9432G	0.4975	9432G	0.4999	9432G	0.4999
0.5	9432T	0.4975	9432T	0.4999	9432T	0.4999
0.5	9754C	0.4975	9754C	0.4999	9754C	0.4999
0.5	9754G	0.4975	9754G	0.4999	9754G	0.4999
0.5	9754T	0.4975	9754T	0.4999	9754T	0.4999
0.5	3914A	0.4976	3914A	0.4999	3914A	0.4999
0.5	3914C	0.4976	3914C	0.4999	3914C	0.4999
0.5	4106A	0.4976	4106A	0.4984	4106A	0.4999
0.5	4107A	0.4976	4107A	0.4984	4107A	0.4999
0.5	4320A	0.4976	4320A	0.4999	4320A	0.4999
0.5	4322A	0.4976	4322A	0.4999	4322A	0.4999
0.5	4735A	0.4976	4735A	0.4968	4735A	0.4999
0.5	5143A	0.4976	5143A	0.4999	5143A	0.4999
0.5	5150A	0.4976	5150A	0.4984	5150A	0.4999
0.5	5583A	0.4976	5583A	0.4999	5583A	0.4999
0.5	6933A	0.4976	6933A	0.4933	6933A	0.4999
0.5	6933C	0.4976	6933C	0.4933	6933C	0.4999
0.5	6933G	0.4976	6933G	0.4933	6933G	0.4999
0.5	6939A	0.4976	6939A	0.4984	6939A	0.4999
0.5	6939C	0.4976	6939C	0.4984	6939C	0.4999
0.5	6939G	0.4976	6939G	0.4984	6939G	0.4999
0.5	6940A	0.4976	6940A	0.4984	6940A	0.4999
0.5	6940C	0.4976	6940C	0.4984	6940C	0.4999
0.5	6940G	0.4976	6940G	0.4984	6940G	0.4999
0.5	7144A	0.4976	7144A	0.495	7144A	0.4999
0.5	7144C	0.4976	7144C	0.495	7144C	0.4999
0.5	7144G	0.4976	7144G	0.495	7144G	0.4999
0.5	7525A	0.4976	7525A	0.4999	7525A	0.4999
0.5	7525C	0.4976	7525C	0.4999	7525C	0.4999
0.5	7525G	0.4976	7525G	0.4999	7525G	0.4999
0.5	7709A	0.4976	7709A	0.4999	7709A	0.4999
0.5	7809A	0.4976	7809A	0.4999	7809A	0.4999
0.5	7809C	0.4976	7809C	0.4999	7809C	0.4999
0.5	7809G	0.4976	7809G	0.4999	7809G	0.4999
0.5	7913A	0.4976	7913A	0.4999	7913A	0.4999
0.5	7913C	0.4976	7913C	0.4999	7913C	0.4999
0.5	7913G	0.4976	7913G	0.4999	7913G	0.4999
0.5	8390A	0.4976	8390A	0.4984	8390A	0.4999
0.5	8390C	0.4976	8390C	0.4984	8390C	0.4999
0.5	8390G	0.4976	8390G	0.4984	8390G	0.4999
0.5	8391A	0.4976	8391A	0.4984	8391A	0.4999
0.5	8391C	0.4976	8391C	0.4984	8391C	0.4999
0.5	8720A	0.4976	8720A	0.4999	8720A	0.4999
0.5	8720C	0.4976	8720C	0.4999	8720C	0.4999
0.5	8856A	0.4976	8856A	0.4999	8856A	0.4999
0.5	8856C	0.4976	8856C	0.4999	8856C	0.4999
0.5	8857A	0.4976	8857A	0.4999	8857A	0.4999
0.5	8857C	0.4976	8857C	0.4999	8857C	0.4999
0.5	8858A	0.4976	8858A	0.4999	8858A	0.4999
0.5	8858C	0.4976	8858C	0.4999	8858C	0.4999
0.5	9057A	0.4976	9057A	0.4999	9057A	0.4999
0.5	9432A	0.4976	9432A	0.4999	9432A	0.4999
0.5	1022C	0.4999	1022C	0.4985	1022C	0.4999
0.5	1022G	0.4999	1022G	0.4985	1022G	0.4999
0.5	1022T	0.4999	1022T	0.4985	1022T	0.4999
0.5	1283C	0.4999	1283C	0.4948	1283C	0.4999
0.5	1283G	0.4999	1283G	0.4948	1283G	0.4999
0.5	1283T	0.4999	1283T	0.4948	1283T	0.4999
0.5	1406A	0.4999	1406A	0.4999	1406A	0.4999
0.5	1406C	0.4999	1406C	0.4999	1406C	0.4999
0.5	1406G	0.4999	1406G	0.4999	1406G	0.4999
0.5	1407A	0.4999	1407A	0.4999	1407A	0.4999
0.5	1407C	0.4999	1407C	0.4999	1407C	0.4999
0.5	1407G	0.4999	1407G	0.4999	1407G	0.4999
0.5	1408C	0.4999	1408C	0.4999	1408C	0.4999
0.5	1408G	0.4999	1408G	0.4999	1408G	0.4999
0.5	1408T	0.4999	1408T	0.4999	1408T	0.4999
0.5	4458A	0.4999	4458A	0.4999	4458A	0.4999
0.5	4458G	0.4999	4458G	0.4999	4458G	0.4999
0.5	4458T	0.4999	4458T	0.4999	4458T	0.4999
0.5	4459A	0.4999	4459A	0.4999	4459A	0.4999
0.5	4459C	0.4999	4459C	0.4999	4459C	0.4999
0.5	4459G	0.4999	4459G	0.4999	4459G	0.4999
0.5	4460A	0.4999	4460A	0.4999	4460A	0.4999
0.5	4460C	0.4999	4460C	0.4999	4460C	0.4999
0.5	4460G	0.4999	4460G	0.4999	4460G	0.4999
0.5	5149A	0.4999	5149A	0.4999	5149A	0.4999
0.5	5149G	0.4999	5149G	0.4999	5149G	0.4999
0.5	5149T	0.4999	5149T	0.4999	5149T	0.4999
0.5	5584C	0.4999	5584C	0.4999	5584C	0.4999
0.5	5584G	0.4999	5584G	0.4999	5584G	0.4999
0.5	5584T	0.4999	5584T	0.4999	5584T	0.4999
0.5	6218C	0.4999	6218C	0.4965	6218C	0.4999
0.5	6218G	0.4999	6218G	0.4965	6218G	0.4999
0.5	6218T	0.4999	6218T	0.4965	6218T	0.4999
0.5	7517C	0.4999	7517C	0.4948	7517C	0.4999
0.5	7517G	0.4999	7517G	0.4948	7517G	0.4999
0.5	7517T	0.4999	7517T	0.4948	7517T	0.4999
0.5	7808A	0.4999	7808A	0.4999	7808A	0.4999
0.5	7808G	0.4999	7808G	0.4999	7808G	0.4999
0.5	7808T	0.4999	7808T	0.4999	7808T	0.4999
0.5	7914C	0.4999	7914C	0.4999	7914C	0.4999
0.5	7914G	0.4999	7914G	0.4999	7914G	0.4999
0.5	7914T	0.4999	7914T	0.4999	7914T	0.4999
0.5	8207A	0.4999	8207A	0.4984	8207A	0.4999
0.5	8207G	0.4999	8207G	0.4985	8207G	0.4999
0.5	8207T	0.4999	8207T	0.4985	8207T	0.4999
0.5	8547A	0.4999	8547A	0.4999	8547A	0.4999
0.5	8547C	0.4999	8547C	0.4999	8547C	0.4999
0.5	8547G	0.4999	8547G	0.4999	8547G	0.4999
0.5	8548A	0.4999	8548A	0.4999	8548A	0.4999
0.5	8548C	0.4999	8548C	0.4999	8548C	0.4999
0.5	8548G	0.4999	8548G	0.4999	8548G	0.4999
0.5	9056A	0.4999	9056A	0.4999	9056A	0.4999
0.5	9056G	0.4999	9056G	0.4999	9056G	0.4999
0.5	9056T	0.4999	9056T	0.4999	9056T	0.4999
0.5	9333A	0.4999	9333A	0.4999	9333A	0.4999
0.5	9333G	0.4999	9333G	0.4999	9333G	0.4999
0.5	9333T	0.4999	9333T	0.4999	9333T	0.4999
0.5	9430A	0.4999	9430A	0.4999	9430A	0.4999
0.5	9430C	0.4999	9430C	0.4999	9430C	0.4999
0.5	9430G	0.4999	9430G	0.4999	9430G	0.4999
0.5	9431A	0.4999	9431A	0.4999	9431A	0.4999
0.5	9431G	0.4999	9431G	0.4999	9431G	0.4999
0.5	9431T	0.4999	9431T	0.4999	9431T	0.4999
0.5	9631A	0.4999	9631A	0.4999	9631A	0.4999
0.5	9631C	0.4999	9631C	0.4999	9631C	0.4999
0.5	9631G	0.4999	9631G	0.4999	9631G	0.4999
0.5	9632C	0.4999	9632C	0.4999	9632C	0.4999
0.5	9632G	0.4999	9632G	0.4999	9632G	0.4999
0.5	9632T	0.4999	9632T	0.4999	9632T	0.4999
